# Supplementary material for: Cryo-EM structure of a functional monomeric Photosystem I from Thermosynechococcus elongatus reveals red chlorophyll cluster
Source: Commun Biol. 2021 Mar 8;4:304. doi: 10.1038/s42003-021-01808-9 (PMC7940658; doi:10.1038/s42003-021-01808-9)
Supplement: Supplementary file 5 — Supplementary Data 1 [file 42003_2021_1808_MOESM5_ESM.xlsx]

## Sheet: PSI UV Vis spectra n=10
Wavelength	monomer 1	monomer 2	monomer 3	monomer 4	monomer 5	monomer 6	monomer 7	monomer 8	monomer 9	monomer 10		Wavelength	trimer 1	trimer 2	trimer 3	trimer 4	trimer 5	trimer 6	trimer 7	trimer 8	trimer 9	trimer 10
800	0.0116926	0.0107973	0.0103687	0.0106512	0.0104648	0.0104588	0.0104935	0.0103611	0.0102545	0.0104604		800	0.0013636	0.000608132	0.000759378	0.00106251	0.000950944	0.000930006	0.000886419	0.000778946	0.000841212	0.000938716
799.5	0.0119529	0.0108583	0.0103605	0.0105808	0.0105019	0.0105481	0.0105353	0.0104141	0.0102169	0.0104463		799.5	0.0013528	0.000587031	0.000811753	0.00109593	0.000986025	0.000954629	0.000898098	0.000895207	0.000805391	0.000931958
799	0.0121608	0.0108938	0.0104224	0.0105646	0.0106699	0.0105848	0.0105728	0.010438	0.0103169	0.0105301		799	0.00122603	0.000658498	0.000823634	0.00117536	0.0010052	0.000989663	0.00104232	0.000968466	0.000822875	0.000889652
798.5	0.0123133	0.0108186	0.0104468	0.0106314	0.0107431	0.010591	0.0106413	0.0104408	0.0103973	0.0105627		798.5	0.0013143	0.000657466	0.000787402	0.00122056	0.000982295	0.00104738	0.00110798	0.000970828	0.000823379	0.000933889
798	0.0125226	0.0108702	0.0105838	0.0107656	0.0107709	0.0106367	0.0108027	0.0104818	0.0105019	0.0105815		798	0.00148429	0.000732901	0.000860063	0.00129895	0.000994868	0.00118559	0.00114386	0.00102253	0.000903127	0.00107276
797.5	0.0127089	0.0108823	0.0106906	0.0108883	0.0106781	0.0107085	0.01079	0.0104524	0.0104842	0.010539		797.5	0.00147053	0.000864436	0.000960742	0.00131154	0.00100908	0.00118875	0.0010912	0.000945695	0.000990003	0.000992279
797	0.0129068	0.0109435	0.010725	0.0109288	0.0106108	0.0106906	0.0107795	0.0105049	0.0103967	0.0105625		797	0.00140004	0.000888591	0.00094503	0.00126989	0.00115151	0.00117839	0.00104385	0.00095608	0.00102222	0.000925822
796.5	0.0131118	0.0108799	0.0106844	0.0108855	0.0105693	0.0106271	0.0108015	0.0105687	0.010346	0.0105385		796.5	0.00149319	0.000827098	0.000842638	0.0012195	0.00119505	0.00117301	0.0010766	0.000961936	0.00106885	0.000908604
796	0.0132104	0.0108255	0.0106581	0.0108668	0.010682	0.0105882	0.0108456	0.0106583	0.010311	0.0106213		796	0.00161963	0.000854881	0.000860635	0.0012472	0.00111471	0.00118236	0.00121802	0.000905828	0.00113621	0.000977003
795.5	0.0132037	0.0109186	0.0106965	0.0108161	0.0107759	0.0106382	0.0108347	0.0107817	0.0102861	0.0106594		795.5	0.00158252	0.000928585	0.000818879	0.00126648	0.00115029	0.00111438	0.00133639	0.000822151	0.00118669	0.00103149
795	0.0131491	0.0110007	0.0106532	0.0107971	0.0107179	0.0106572	0.0107633	0.0107274	0.0102731	0.0106243		795	0.00135006	0.000905567	0.000837678	0.00124258	0.0011822	0.00108886	0.00130237	0.000865983	0.00116649	0.00103695
794.5	0.0131172	0.0109373	0.0106435	0.0108262	0.0106905	0.0106273	0.0107404	0.0106289	0.0103164	0.0106148		794.5	0.00139436	0.000878328	0.00083676	0.00123926	0.00118239	0.00110941	0.00125063	0.000991022	0.00111096	0.000997626
794	0.0131	0.0108786	0.0105746	0.0106827	0.0106294	0.0106131	0.0106586	0.0106127	0.0103411	0.0106348		794	0.00146059	0.000902865	0.000830964	0.00123429	0.00103889	0.00108677	0.00121245	0.000893766	0.00102089	0.000876578
793.5	0.0132776	0.0109322	0.0106091	0.0106736	0.0106819	0.0106545	0.0107023	0.0107449	0.0104519	0.0107465		793.5	0.00139518	0.000951001	0.000957903	0.00128263	0.00101614	0.00118506	0.00123917	0.000955375	0.00101334	0.000892253
793	0.0133408	0.0109429	0.0106408	0.0106107	0.010678	0.0106868	0.0106795	0.0107312	0.0104506	0.0107365		793	0.00141311	0.000791291	0.000960046	0.00124151	0.000935969	0.00114188	0.0012438	0.000950693	0.000956493	0.000979881
792.5	0.0132757	0.0108793	0.0106368	0.0106356	0.0106127	0.0107546	0.0105382	0.0106223	0.0102907	0.0105766		792.5	0.00142156	0.000723682	0.00086291	0.00112907	0.000885984	0.00103798	0.00115477	0.000794807	0.000857385	0.000950386
792	0.0133228	0.0109165	0.0106689	0.0106729	0.0107051	0.0107671	0.010645	0.010645	0.0102908	0.0105244		792	0.00136575	0.000749754	0.000935334	0.00118958	0.00104321	0.00111447	0.00117277	0.000864344	0.000845556	0.000978823
791.5	0.0134557	0.0110428	0.0107597	0.0107888	0.0108822	0.0108124	0.0109105	0.0107045	0.0104381	0.0106079		791.5	0.00146942	0.000857609	0.00103297	0.00131464	0.00118164	0.00123173	0.00124103	0.000968058	0.000953082	0.00106093
791	0.0134633	0.0110538	0.0107425	0.0108364	0.0109499	0.0108367	0.0109499	0.0106891	0.0104504	0.0107012		791	0.00155518	0.00100585	0.00105486	0.00133713	0.00117987	0.00128104	0.00121703	0.00104008	0.00108868	0.00110646
790.5	0.0134749	0.0109582	0.0106515	0.0107841	0.0108605	0.0107543	0.0108802	0.0105983	0.0103677	0.0107007		790.5	0.0014979	0.00100278	0.000991745	0.00122254	0.0011106	0.00119413	0.00116358	0.00100902	0.00115767	0.00105547
790	0.0134842	0.0108879	0.0106401	0.0107127	0.010808	0.0107803	0.010747	0.0105636	0.0103206	0.010611		790	0.00144834	0.000892074	0.000957494	0.00115615	0.00104067	0.00102654	0.00114879	0.000978549	0.00113664	0.0010139
789.5	0.0133292	0.0108706	0.0106337	0.0106359	0.0106987	0.0106724	0.0106327	0.0105729	0.0103611	0.0105109		789.5	0.00133011	0.000734948	0.000870197	0.00112721	0.000965514	0.00100168	0.00113323	0.00096234	0.00101024	0.000973054
789	0.01336	0.0109311	0.010651	0.0106857	0.0107274	0.0106615	0.0107013	0.0105837	0.0103191	0.0106012		789	0.0013329	0.00073079	0.000895367	0.00118078	0.000999535	0.00103888	0.00119644	0.000961214	0.00103586	0.000970887
788.5	0.0133694	0.0110301	0.0106669	0.0107507	0.0108368	0.0107331	0.010838	0.0106907	0.0103556	0.0106746		788.5	0.00145893	0.000772225	0.00100674	0.00119977	0.00107738	0.00108815	0.00126088	0.000944572	0.00115902	0.00103101
788	0.0132376	0.0110108	0.0106089	0.0106664	0.0107908	0.010699	0.0107913	0.010715	0.0103577	0.0105967		788	0.00148986	0.000750921	0.000970265	0.00113619	0.00105425	0.00095389	0.00113902	0.000892595	0.00108209	0.000984273
787.5	0.0132592	0.0109835	0.0105901	0.010693	0.0107293	0.0107533	0.01079	0.0107292	0.0103471	0.010583		787.5	0.0014213	0.000772294	0.000914067	0.00120437	0.00103023	0.000989223	0.00107901	0.000999643	0.0011026	0.000936406
787	0.0132851	0.0109774	0.0106121	0.0108011	0.0107258	0.0107562	0.0107313	0.0106963	0.0103572	0.0105983		787	0.00143429	0.000781134	0.000822639	0.00116483	0.00108112	0.00101566	0.00112364	0.00102875	0.00106645	0.000878571
786.5	0.013217	0.0109441	0.0105631	0.0107649	0.0106849	0.0106259	0.010702	0.0106711	0.0102247	0.0105927		786.5	0.001483	0.000752427	0.000839505	0.00111475	0.00108511	0.000976702	0.00113745	0.000886182	0.00105885	0.000905078
786	0.0131034	0.0109223	0.0105203	0.0107778	0.0107347	0.0106382	0.0107203	0.0107097	0.0102261	0.010578		786	0.00150671	0.000725455	0.000850684	0.00117121	0.00104361	0.00107803	0.00122677	0.000816431	0.00102545	0.000977087
785.5	0.0129951	0.0109708	0.0105942	0.0108842	0.010813	0.0107171	0.0107243	0.0108007	0.0103689	0.0106316		785.5	0.00144146	0.000759063	0.000885873	0.0012597	0.00098648	0.00104821	0.00132945	0.000785404	0.000953362	0.00100605
785	0.0129735	0.0110113	0.010665	0.0109008	0.0108106	0.0107376	0.0108016	0.0108762	0.0104051	0.0107013		785	0.00147818	0.000877173	0.00087834	0.00137608	0.000980505	0.00108014	0.00128735	0.000859755	0.00101077	0.0010003
784.5	0.0127776	0.0109364	0.0105556	0.0108186	0.0107592	0.0106194	0.0107808	0.010875	0.0104261	0.0105686		784.5	0.00146141	0.000854213	0.000893923	0.00135269	0.00100943	0.00109715	0.00118294	0.000806621	0.00105097	0.000917987
784	0.0125411	0.0109289	0.0105269	0.0107777	0.0107072	0.0106558	0.0107742	0.0109241	0.0104109	0.0105036		784	0.00134002	0.000809531	0.00088656	0.00127972	0.00104731	0.00111505	0.00120904	0.000868151	0.00110297	0.000938981
783.5	0.0122589	0.0110252	0.0105865	0.0107787	0.0107262	0.0107945	0.0108718	0.0108974	0.0104695	0.0105746		783.5	0.00132139	0.000785078	0.0010092	0.00131552	0.00119983	0.00114723	0.00124363	0.00100269	0.00109511	0.0010438
783	0.0118368	0.0110791	0.0106475	0.0108396	0.0108675	0.0108746	0.0109324	0.0109045	0.010533	0.0106358		783	0.00140694	0.000848778	0.00109455	0.00134453	0.00119403	0.00120524	0.00128405	0.00113309	0.00109472	0.00102518
782.5	0.0112249	0.0110048	0.0105968	0.0107745	0.0108413	0.0108366	0.0108072	0.0108753	0.0104471	0.0105672		782.5	0.00142904	0.000839365	0.00105152	0.00126043	0.00100439	0.00111695	0.00115855	0.00116626	0.00102284	0.00091656
782	0.010852	0.0109433	0.0105758	0.0107143	0.0106704	0.0108478	0.0106947	0.0108192	0.010337	0.0104814		782	0.00140039	0.00086821	0.000948595	0.00120719	0.00095194	0.0011036	0.00102936	0.00108817	0.000993179	0.000910858
781.5	0.0106816	0.0110456	0.0107056	0.0107264	0.0107806	0.0108295	0.0107518	0.0107847	0.0104805	0.0105096		781.5	0.00141928	0.000877445	0.000901499	0.00123886	0.000975129	0.00114002	0.00100026	0.000957436	0.0010151	0.000921522
781	0.0104675	0.0110774	0.0106758	0.0106771	0.0108175	0.0107503	0.010709	0.0107401	0.0105005	0.0105173		781	0.00133676	0.00079731	0.000789197	0.00117287	0.000937219	0.000988579	0.000983238	0.000750085	0.000874036	0.000840119
780.5	0.0104533	0.0110368	0.0106976	0.0108357	0.010857	0.0108481	0.0107582	0.0108209	0.0105405	0.0105882		780.5	0.00137962	0.000843827	0.000888467	0.00129907	0.00102509	0.000996846	0.00107558	0.000857044	0.00109081	0.000860226
780	0.0104424	0.0109578	0.0107615	0.0108933	0.0108717	0.0109142	0.0108328	0.0108229	0.0105009	0.010623		780	0.00147359	0.000877421	0.00101941	0.00132022	0.00104816	0.00108279	0.00117355	0.000981684	0.00119658	0.000798648
779.5	0.0104238	0.0108469	0.0107327	0.0107765	0.0108233	0.0107629	0.0108891	0.0107813	0.0103431	0.0105942		779.5	0.0013391	0.0008421	0.00103668	0.0012319	0.00104434	0.00107118	0.00115668	0.00081839	0.00114499	0.000828025
779	0.0103824	0.0107632	0.0106074	0.0107319	0.0107405	0.0106019	0.0108561	0.010769	0.0102419	0.0105676		779	0.0012639	0.00085928	0.000967324	0.00115866	0.00109376	0.00108995	0.0011355	0.000698284	0.00102603	0.000889908
778.5	0.0104104	0.01086	0.0106333	0.0107887	0.0107559	0.0106578	0.0109121	0.0108182	0.0103783	0.0106715		778.5	0.00133339	0.000917554	0.00100378	0.00115912	0.00123555	0.0011913	0.00127991	0.000774719	0.0010634	0.000973625
778	0.0104203	0.0108424	0.0106497	0.0107864	0.0107963	0.0107852	0.010893	0.0107903	0.0104119	0.0106976		778	0.00141435	0.000860061	0.000979718	0.00109876	0.00124305	0.00120843	0.00121262	0.00087445	0.00106863	0.000934393
777.5	0.0104644	0.0108129	0.0106827	0.0107497	0.0108456	0.0107931	0.0108181	0.0107878	0.0103755	0.0106816		777.5	0.00137227	0.000777051	0.000949398	0.00113142	0.00122841	0.00116255	0.00110359	0.000998782	0.00105488	0.000908363
777	0.0105567	0.0110099	0.0108478	0.0109207	0.0109038	0.0109433	0.0109521	0.0108868	0.0105425	0.0107796		777	0.00151492	0.000926406	0.00101609	0.00128057	0.00123186	0.00123592	0.0012093	0.00117004	0.00121921	0.00103593
776.5	0.0106548	0.0111096	0.010844	0.0110634	0.010924	0.0110769	0.0110039	0.0109287	0.0106333	0.0107458		776.5	0.00156158	0.00106672	0.0010844	0.00134628	0.00122749	0.00125383	0.00129605	0.00117889	0.00122849	0.00101794
776	0.0107024	0.0110207	0.0108417	0.0110604	0.0110405	0.0110486	0.0109372	0.0109371	0.0106647	0.0107125		776	0.00144772	0.000948797	0.00103619	0.00134502	0.001192	0.00121776	0.00130826	0.00108962	0.00116572	0.00102526
775.5	0.0105737	0.0109513	0.0108542	0.0109392	0.010931	0.0108512	0.01084	0.0108749	0.0105911	0.010568		775.5	0.00138878	0.000889163	0.000995049	0.00129192	0.00107496	0.00120774	0.00127306	0.000983874	0.00110927	0.000943973
775	0.0104557	0.0109394	0.0108478	0.0108598	0.0108853	0.0108479	0.0108331	0.0108567	0.0105706	0.0105421		775	0.001376	0.000801714	0.00101989	0.001301	0.00102235	0.00113769	0.00127226	0.000966721	0.00106571	0.000858367
774.5	0.0104723	0.0110032	0.0108255	0.0108761	0.0108753	0.0109082	0.0108425	0.010869	0.0105942	0.0106574		774.5	0.00147263	0.000834916	0.00104372	0.00132924	0.00105491	0.00115408	0.00131862	0.00097031	0.00115536	0.000876045
774	0.0106552	0.0111311	0.0109432	0.0110468	0.0109901	0.0109544	0.0109638	0.0109717	0.0106356	0.0107862		774	0.00155423	0.000966749	0.00108442	0.0014179	0.00109755	0.00126451	0.00144995	0.00113192	0.00130501	0.000946846
773.5	0.0106686	0.0111747	0.0109618	0.0110841	0.0110051	0.0110348	0.0110534	0.0110257	0.0106193	0.0108234		773.5	0.00151036	0.000948062	0.00105918	0.00141237	0.00109346	0.00122051	0.0014529	0.00123224	0.00137857	0.000996867
773	0.0106099	0.0111759	0.0109404	0.0110561	0.0109077	0.010916	0.0110999	0.0109626	0.0106042	0.0107947		773	0.00152645	0.000883483	0.000968903	0.00134951	0.00110348	0.00119398	0.00133736	0.00116749	0.00135042	0.000982357
772.5	0.0106673	0.0112483	0.0108846	0.0111811	0.0109845	0.010845	0.0111624	0.0110389	0.0107277	0.0107787		772.5	0.00162076	0.00104811	0.00105626	0.00140264	0.00115414	0.00132874	0.00141326	0.00126556	0.00138593	0.00108072
772	0.0107218	0.0112801	0.0109403	0.0112864	0.0110765	0.0108707	0.0111455	0.0110887	0.0107867	0.0107813		772	0.00159651	0.00124437	0.00116381	0.00143135	0.00117285	0.00139032	0.0014164	0.00128322	0.00136596	0.00113638
771.5	0.0106469	0.0111499	0.0109716	0.0111996	0.0109297	0.010857	0.0110143	0.0110564	0.0106383	0.0108118		771.5	0.00152565	0.00116139	0.00109117	0.00131271	0.00109637	0.00124954	0.00137639	0.00111616	0.00120697	0.00107671
771	0.0105712	0.0110717	0.0109017	0.0111463	0.0109931	0.0109084	0.0109596	0.0110547	0.0105212	0.0108562		771	0.0014731	0.00104015	0.00109571	0.00132859	0.00108134	0.00124231	0.00138666	0.00112624	0.00121343	0.000997187
770.5	0.0105688	0.0110393	0.010761	0.0110892	0.0109686	0.0108884	0.0109312	0.0110372	0.0105819	0.0107399		770.5	0.00155526	0.000963032	0.000995495	0.00132833	0.00110737	0.00130343	0.00121244	0.00109668	0.00114639	0.000929632
770	0.0105681	0.0109544	0.0106914	0.0109913	0.0108422	0.0108578	0.0108702	0.0109647	0.0106521	0.0107212		770	0.00168349	0.0009637	0.000925378	0.00134745	0.00113552	0.00129364	0.00106038	0.00105077	0.00114194	0.000941953
769.5	0.0104753	0.0109654	0.0107425	0.0108725	0.0108087	0.0108291	0.0108485	0.0109102	0.0105535	0.0107684		769.5	0.00156485	0.000921378	0.000977939	0.00134742	0.00112279	0.00119906	0.00108214	0.000999098	0.00112614	0.00101889
769	0.0104507	0.0109841	0.0107236	0.0109181	0.0109124	0.0109586	0.0109167	0.0109842	0.0105196	0.0106987		769	0.00152425	0.000926464	0.0010228	0.0013502	0.00111577	0.00112323	0.00124162	0.000908502	0.00109875	0.00114104
768.5	0.0104679	0.0109979	0.0108221	0.0109961	0.0110257	0.0110063	0.010991	0.0109848	0.0105264	0.0107221		768.5	0.00159571	0.00089895	0.00115116	0.00141142	0.00113187	0.00111559	0.00137935	0.000989795	0.00113981	0.0011504
768	0.0105079	0.0110209	0.0109043	0.0110571	0.0110093	0.011027	0.0109535	0.0108857	0.0105456	0.0107707		768	0.00160969	0.000861375	0.00113457	0.00140841	0.0011217	0.00120312	0.00137016	0.000991734	0.001265	0.00103148
767.5	0.0104557	0.0110013	0.0109849	0.0110545	0.0109609	0.0111178	0.0109521	0.0108758	0.0105257	0.0107513		767.5	0.00167544	0.000955165	0.00101548	0.00137575	0.00118363	0.00122769	0.00133022	0.00106229	0.00131446	0.00100117
767	0.0105116	0.0110264	0.0109029	0.0110805	0.0109628	0.010988	0.0109864	0.0109091	0.0105637	0.0107647		767	0.00165811	0.0010144	0.000992976	0.00137922	0.0012482	0.00125274	0.00142259	0.00109354	0.00125813	0.00102639
766.5	0.0106616	0.0111608	0.0108254	0.0111476	0.0108675	0.0109429	0.0110928	0.0109736	0.010587	0.0108558		766.5	0.00160091	0.0010733	0.00104329	0.00137825	0.0012564	0.00138891	0.00148619	0.00122035	0.00129938	0.00113575
766	0.0107218	0.0110552	0.0108016	0.0110921	0.0108396	0.010946	0.0110632	0.0110082	0.0106363	0.0108353		766	0.0015502	0.00109158	0.000965552	0.00131075	0.00122964	0.00131429	0.00138091	0.00121997	0.0013157	0.00112724
765.5	0.0107571	0.0110567	0.0109206	0.0110172	0.0108915	0.0109662	0.0110517	0.0110367	0.0107123	0.0108058		765.5	0.0016153	0.00113917	0.000941702	0.00134801	0.00127694	0.0013531	0.00141138	0.00122339	0.00126359	0.00115286
765	0.0106903	0.0110175	0.0109268	0.0109743	0.0108006	0.0109426	0.0109653	0.0109793	0.0105654	0.0107229		765	0.00158831	0.00100219	0.000915191	0.00127568	0.0011691	0.00133971	0.0014071	0.00118206	0.00116978	0.00100708
764.5	0.0106172	0.0109353	0.0108162	0.0109018	0.0108126	0.010855	0.0108848	0.0108571	0.010507	0.0106956		764.5	0.00147535	0.000991688	0.000932801	0.00122131	0.00108341	0.0013105	0.0012891	0.0010939	0.00107549	0.000863862
764	0.0106389	0.01088	0.0107478	0.0108588	0.01091	0.0108441	0.0109201	0.0108138	0.0105109	0.0107075		764	0.00147765	0.00105948	0.00100428	0.00125193	0.0011174	0.00130204	0.00126068	0.00110805	0.00104472	0.000876358
763.5	0.010627	0.0109806	0.0107655	0.0109215	0.0109287	0.0108674	0.0109485	0.010842	0.0105985	0.0107453		763.5	0.00155725	0.00109539	0.00090972	0.00133909	0.00119435	0.00130794	0.00132399	0.0011905	0.00109323	0.000936363
763	0.0106921	0.0111659	0.0110105	0.0111151	0.0109869	0.011	0.0111071	0.0109637	0.0107433	0.0109688		763	0.00174752	0.00110924	0.0010484	0.00150348	0.00122401	0.0014175	0.00149441	0.00128811	0.00120818	0.00109577
762.5	0.0107969	0.0113066	0.0112367	0.011229	0.0111316	0.0112269	0.0112105	0.0110927	0.0108475	0.0112069		762.5	0.00188887	0.00121247	0.00128506	0.00159012	0.00133988	0.00152827	0.00170163	0.00146914	0.00145622	0.00126418
762	0.0107323	0.0111807	0.0111231	0.0110968	0.0111153	0.0112068	0.0110053	0.011028	0.0107201	0.0111442		762	0.00187	0.00116627	0.00123504	0.00149252	0.00121868	0.00147551	0.00163366	0.00141671	0.00148476	0.00130378
761.5	0.0106314	0.0110875	0.0109383	0.0109407	0.0109808	0.0110326	0.0108473	0.0108922	0.0106383	0.0109059		761.5	0.00173726	0.00102926	0.00110198	0.00138553	0.00108	0.00139483	0.00156419	0.00121845	0.00139225	0.00116922
761	0.0106693	0.0111229	0.0109515	0.011016	0.0109831	0.0110545	0.0109239	0.0109059	0.0106689	0.0108088		761	0.00174248	0.00109946	0.00108932	0.00145575	0.00108264	0.00144955	0.0015944	0.00124385	0.00135663	0.00114992
760.5	0.0107205	0.0111037	0.0110381	0.011208	0.0111373	0.0110844	0.0111069	0.0109661	0.0107307	0.0109286		760.5	0.00178857	0.00120873	0.00114079	0.00151899	0.00118597	0.00155699	0.00153968	0.00137654	0.00130962	0.00119397
760	0.0107792	0.0111903	0.0111432	0.0113026	0.0111899	0.0111579	0.0112915	0.0111154	0.0108105	0.0110508		760	0.00174073	0.00131555	0.00126299	0.00161756	0.00131922	0.00166229	0.00160491	0.00144756	0.00143382	0.00129985
759.5	0.0107969	0.011314	0.0112571	0.0112139	0.0111691	0.0112271	0.0112922	0.0111798	0.0108639	0.0111617		759.5	0.00182262	0.00124556	0.00129501	0.00170558	0.00144234	0.00166861	0.00171941	0.00138698	0.0016136	0.00138098
759	0.0108012	0.0112993	0.0112422	0.0112051	0.0112163	0.0112518	0.011222	0.0111469	0.0108984	0.0111782		759	0.00202424	0.00125803	0.00133841	0.00172202	0.00157156	0.00165686	0.00173325	0.00140902	0.00169953	0.00129798
758.5	0.0108068	0.0112939	0.0112001	0.0113137	0.0113478	0.0112546	0.0113037	0.0111517	0.0108806	0.0111222		758.5	0.00203295	0.00135442	0.00129225	0.00171096	0.00156124	0.00171361	0.00178095	0.00146574	0.00164479	0.00129381
758	0.0107923	0.0113043	0.0111392	0.0112974	0.0112818	0.0112277	0.011215	0.0111013	0.0108469	0.0110198		758	0.00187722	0.00136185	0.00124976	0.00159433	0.00145935	0.00158823	0.00176553	0.00149676	0.00161375	0.00132453
757.5	0.0107673	0.0113445	0.0110545	0.0112554	0.0112856	0.0112518	0.0111388	0.0111289	0.0107889	0.0109571		757.5	0.0018645	0.00132086	0.00132659	0.00152216	0.00151375	0.00153334	0.00174779	0.00143866	0.00153677	0.00136742
757	0.0107821	0.0113455	0.0111065	0.0111721	0.0112907	0.0112823	0.011132	0.0111797	0.0107523	0.0110194		757	0.00186172	0.00133585	0.00127831	0.00157903	0.00151058	0.00160007	0.00177227	0.00138705	0.00142557	0.00135219
756.5	0.0108498	0.0113212	0.0110892	0.0111658	0.0113653	0.0113168	0.0111952	0.0110796	0.0108246	0.0110836		756.5	0.00182916	0.0014308	0.0012517	0.00167841	0.00152522	0.00169811	0.00178615	0.00146211	0.00154727	0.00133287
756	0.0109003	0.0113413	0.0111918	0.0112797	0.0113951	0.011317	0.0112999	0.0109881	0.0108738	0.0111768		756	0.00184778	0.00147931	0.00130272	0.00176432	0.00161555	0.00184456	0.00180427	0.00154291	0.00164335	0.00146234
755.5	0.0109629	0.0114095	0.0113647	0.0114196	0.0114043	0.0114496	0.0113885	0.0112624	0.0110291	0.0113042		755.5	0.00198141	0.00153033	0.00143133	0.00188683	0.00171194	0.00199849	0.00186283	0.00162754	0.00168728	0.00160422
755	0.0109725	0.0114479	0.0114078	0.0114216	0.0113832	0.0114071	0.0115038	0.0114451	0.0111049	0.011278		755	0.00202132	0.0015632	0.00155274	0.00189743	0.00171611	0.0019874	0.00189947	0.00162768	0.00170235	0.00167718
754.5	0.0109516	0.0113808	0.0113704	0.0114612	0.0114192	0.0114362	0.0115308	0.0113175	0.0111026	0.0111807		754.5	0.00196433	0.00160799	0.0015265	0.00187812	0.0016736	0.00197501	0.00192215	0.00166732	0.00181613	0.00169637
754	0.0109755	0.0114327	0.0113403	0.0115557	0.0113692	0.0114847	0.011467	0.0112696	0.0110777	0.0111818		754	0.00200396	0.00165649	0.00154049	0.00190579	0.00175532	0.00209151	0.00197193	0.00169187	0.00186456	0.00159692
753.5	0.0109222	0.0115325	0.0113356	0.0115079	0.0112793	0.0113629	0.0115123	0.0112494	0.0110273	0.0111726		753.5	0.00211104	0.00162294	0.00158595	0.00197318	0.00187146	0.00214571	0.00197334	0.00168632	0.00178963	0.00153514
753	0.0109247	0.0114594	0.0113061	0.0113908	0.0112996	0.0112894	0.0114541	0.0111977	0.0108743	0.0111291		753	0.00212328	0.00159182	0.00163861	0.0019328	0.00186935	0.00206158	0.00194994	0.00165381	0.00172375	0.00160439
752.5	0.011049	0.0114558	0.0113066	0.0114578	0.0112747	0.0113381	0.0115039	0.0112527	0.0109875	0.0112085		752.5	0.00212798	0.00166226	0.00175463	0.00202054	0.00192341	0.0021124	0.00197383	0.00170334	0.00181891	0.00167249
752	0.0110667	0.0114592	0.0111665	0.0114905	0.0112924	0.0113804	0.0114947	0.0113258	0.0111006	0.0111741		752	0.00206514	0.00162095	0.00178554	0.00203049	0.00190393	0.00214977	0.00198246	0.00175544	0.00185124	0.00169029
751.5	0.0110627	0.0114616	0.0111781	0.0115088	0.0113728	0.0113708	0.0114185	0.0113585	0.0111297	0.0111481		751.5	0.00206548	0.00161847	0.00174104	0.00202604	0.00187682	0.00214377	0.00206009	0.00174133	0.00189314	0.00171991
751	0.0111027	0.01149	0.0113217	0.0115345	0.0114366	0.0113564	0.0113622	0.0114038	0.0111128	0.0112558		751	0.00225921	0.00175714	0.00175283	0.00210432	0.0019321	0.00224683	0.00217831	0.00179087	0.00195477	0.00185184
750.5	0.0111007	0.0115317	0.0114393	0.0116352	0.0115331	0.0113438	0.0115132	0.0114506	0.0111238	0.0113567		750.5	0.00243402	0.00194756	0.00186894	0.00224582	0.00204927	0.00234566	0.00227784	0.00188776	0.00208242	0.00191172
750	0.0111701	0.0115904	0.0114943	0.0116551	0.011576	0.0113439	0.0116567	0.0114529	0.0111564	0.0114209		750	0.00247439	0.00204306	0.0019926	0.00233117	0.00220776	0.00238023	0.00236597	0.0020047	0.00221267	0.00197329
749.5	0.0112186	0.0115977	0.0114756	0.0115847	0.0115879	0.0113965	0.0115783	0.0114609	0.0112117	0.0113764		749.5	0.00250909	0.00207898	0.00200866	0.00236527	0.00230824	0.00237723	0.00241946	0.00215529	0.00228525	0.00203987
749	0.0110908	0.0115433	0.0114845	0.0115009	0.01156	0.0113362	0.011588	0.0113474	0.0111681	0.0113156		749	0.00238266	0.00206915	0.00205148	0.00232904	0.00222285	0.00229626	0.00238498	0.00218538	0.00220434	0.00204359
748.5	0.0110626	0.0115736	0.0115165	0.0115113	0.0115458	0.0114489	0.0116912	0.011265	0.0111593	0.0113226		748.5	0.00229631	0.00208698	0.00215629	0.00235666	0.002172	0.00232494	0.00238658	0.00222134	0.00222986	0.00207666
748	0.0111792	0.0115602	0.0116169	0.0116034	0.0115972	0.0115067	0.0116951	0.011332	0.011161	0.0113752		748	0.00240644	0.00211766	0.00214684	0.00247848	0.00233072	0.00236818	0.0023442	0.00222243	0.00236959	0.0020899
747.5	0.0112644	0.0116179	0.0116546	0.0116586	0.0116203	0.0115125	0.0116443	0.0114593	0.0112081	0.0114564		747.5	0.00252104	0.00216501	0.0021553	0.00259079	0.00241545	0.00241721	0.0023737	0.00223907	0.00241187	0.00215891
747	0.011224	0.0116508	0.0115663	0.0115369	0.0115498	0.0115734	0.0116374	0.0115404	0.0112849	0.0115111		747	0.00257515	0.00219905	0.00225996	0.00270595	0.00245754	0.00253198	0.00239422	0.00220846	0.002323	0.00222725
746.5	0.0112828	0.0118488	0.0115845	0.0115868	0.0115499	0.0117088	0.0117198	0.011579	0.0114296	0.0115429		746.5	0.00273528	0.00231817	0.00243869	0.00278053	0.00250548	0.00267118	0.00258769	0.00234709	0.0023419	0.00233098
746	0.0114058	0.0118273	0.0116897	0.0116897	0.011648	0.0117307	0.0118094	0.0115843	0.0113736	0.0115972		746	0.00289399	0.00247705	0.00254729	0.00284048	0.00256707	0.00280082	0.00281969	0.00246769	0.00250034	0.00254374
745.5	0.0113906	0.0117554	0.0117817	0.0117541	0.0116592	0.0115825	0.0117498	0.0115874	0.0113312	0.0116326		745.5	0.00293735	0.0025845	0.00260347	0.00284472	0.00266504	0.00281299	0.00289153	0.00254084	0.00272553	0.00261759
745	0.0114591	0.0118072	0.0118489	0.0118763	0.011698	0.011617	0.0117321	0.011637	0.0113887	0.0117646		745	0.00310321	0.00269389	0.00273037	0.00292567	0.0028049	0.0028451	0.00298853	0.00273528	0.00286362	0.00266034
744.5	0.011506	0.0118685	0.0119069	0.0119173	0.0117267	0.0117531	0.011954	0.0117415	0.0114617	0.0118634		744.5	0.00323693	0.00283878	0.00282216	0.00303267	0.00290331	0.00287363	0.00309044	0.00286065	0.00287565	0.00279287
744	0.0115822	0.0118417	0.0119199	0.0118485	0.0117674	0.0117937	0.0120642	0.0117586	0.0115344	0.0119218		744	0.00337311	0.00289275	0.00285628	0.00311148	0.00296243	0.00287177	0.00317678	0.00288083	0.00298564	0.00289853
743.5	0.011625	0.0118291	0.0119117	0.0118645	0.0118591	0.0117728	0.0120292	0.0117891	0.0115704	0.0120252		743.5	0.00337445	0.00293397	0.00292938	0.00316344	0.0029448	0.00300199	0.00318063	0.00293619	0.00303883	0.00294817
743	0.011648	0.0119225	0.0118442	0.0119724	0.01192	0.0118193	0.0119429	0.0117648	0.0115951	0.0120196		743	0.00344441	0.00299274	0.00303308	0.00329381	0.0030232	0.00319103	0.00334446	0.00301891	0.0031494	0.00304029
742.5	0.0116733	0.0120838	0.0119576	0.0120568	0.0120632	0.0119886	0.012086	0.011883	0.0117185	0.0120973		742.5	0.00359953	0.00316461	0.00319781	0.00351219	0.00328948	0.00341906	0.00352142	0.00315454	0.00335374	0.00327127
742	0.0117402	0.0122626	0.012044	0.0121749	0.0121517	0.0120384	0.0122151	0.0119529	0.011825	0.0121856		742	0.00375093	0.00340489	0.00332381	0.00365575	0.0034845	0.00348798	0.00363275	0.00328707	0.00352713	0.00338582
741.5	0.0118583	0.0122385	0.0121033	0.0122578	0.0122274	0.0119338	0.0122392	0.012026	0.0119393	0.0122352		741.5	0.00394807	0.00352354	0.00345517	0.00384444	0.00362181	0.00356905	0.00370735	0.0034564	0.00371106	0.00343252
741	0.0118373	0.0121325	0.0121843	0.0122292	0.0120624	0.0119447	0.0122691	0.0120457	0.0119148	0.0123264		741	0.00407275	0.00355922	0.00354246	0.00386996	0.003749	0.00368851	0.00366858	0.00360554	0.00378877	0.00360532
740.5	0.0118615	0.0121445	0.012251	0.0122573	0.0120395	0.012093	0.012292	0.0120408	0.0118351	0.012386		740.5	0.00414303	0.00357103	0.00364035	0.00394344	0.00378159	0.00378293	0.00382442	0.00366905	0.00381118	0.00367774
740	0.0106734	0.0109757	0.010831	0.0110311	0.0109655	0.0109125	0.0109366	0.0110039	0.0105806	0.0108573		740	0.00286544	0.00242436	0.00266607	0.00276288	0.00257611	0.00275681	0.00278911	0.00249402	0.00276012	0.00241549
739.5	0.0107106	0.0110519	0.0108145	0.0109709	0.0109244	0.0110697	0.0109221	0.0109621	0.0106249	0.0108923		739.5	0.00301116	0.00258697	0.00278689	0.0028909	0.00270378	0.00286715	0.00297144	0.00264069	0.00283368	0.0025293
739	0.0107586	0.0111666	0.0108829	0.0110425	0.0108529	0.011184	0.0110589	0.0109672	0.0107434	0.011001		739	0.00309702	0.0027721	0.00286621	0.00308403	0.00282736	0.0030272	0.00316356	0.00278313	0.00276785	0.00273188
738.5	0.0108997	0.0113377	0.0110824	0.0113054	0.0110197	0.011298	0.0112949	0.011116	0.0109422	0.0111163		738.5	0.00339312	0.00297404	0.0030703	0.00335406	0.0030003	0.0032677	0.00336346	0.00306896	0.00304657	0.00295852
738	0.0110458	0.0114843	0.0112701	0.0114486	0.011287	0.0114434	0.0115374	0.0112985	0.0111675	0.0113023		738	0.0037206	0.003273	0.00329339	0.00362761	0.00336151	0.00352303	0.00359985	0.00336073	0.00340497	0.00319282
737.5	0.0111785	0.0116383	0.0113661	0.0115448	0.0115173	0.0115785	0.0117386	0.0114908	0.0113002	0.0115282		737.5	0.00406619	0.00358278	0.00367523	0.00390924	0.00373788	0.00378269	0.00397397	0.00364482	0.00371242	0.00352842
737	0.0112109	0.0118205	0.0115284	0.0117284	0.0116583	0.0116508	0.0118421	0.0116242	0.0113465	0.0116906		737	0.00439771	0.00385232	0.003979	0.00416056	0.00402703	0.00408107	0.0042857	0.00391913	0.00396066	0.00372291
736.5	0.0113095	0.0118905	0.0117045	0.011796	0.0117214	0.0117885	0.0118779	0.0116299	0.0113521	0.0118209		736.5	0.00466432	0.00400819	0.00419379	0.00431975	0.00416177	0.00433137	0.00454071	0.00412497	0.0041701	0.0039936
736	0.0115023	0.012004	0.0119157	0.0118754	0.0117717	0.0119617	0.0119854	0.0118815	0.0114928	0.011856		736	0.00494747	0.00424367	0.00448831	0.00458843	0.00436207	0.00458566	0.00481196	0.00438724	0.00455948	0.00423945
735.5	0.0117037	0.0122156	0.0121847	0.0120198	0.0120945	0.0121618	0.0121851	0.012139	0.0117661	0.0120194		735.5	0.00535579	0.00475474	0.00489329	0.00497328	0.00474422	0.00492604	0.00513777	0.00473796	0.00501174	0.00458549
735	0.0118829	0.0123125	0.0123309	0.0121659	0.0123875	0.0123175	0.0123395	0.0122339	0.0119498	0.0122544		735	0.00562256	0.005167	0.00521614	0.00527681	0.00510457	0.00521796	0.0053556	0.00503932	0.00527655	0.0049817
734.5	0.011962	0.0123175	0.012401	0.0122177	0.0124607	0.0123843	0.0124043	0.0123855	0.0120934	0.012345		734.5	0.00581896	0.00545338	0.00543467	0.00555171	0.00537474	0.00541691	0.00555385	0.00531025	0.00558173	0.00533403
734	0.0120116	0.0125737	0.0125452	0.0124461	0.0125884	0.0124791	0.0125716	0.0126203	0.0122817	0.0125185		734	0.00605308	0.00575717	0.00564674	0.00588604	0.00572365	0.00580212	0.00590794	0.00568355	0.00590041	0.00566708
733.5	0.0122743	0.0127469	0.012715	0.0126925	0.0127051	0.0126021	0.0127619	0.0127354	0.0123888	0.0127789		733.5	0.00629049	0.00607505	0.00598244	0.0062314	0.00609279	0.00615067	0.0062294	0.00595922	0.00612972	0.00600331
733	0.012686	0.0130103	0.0129637	0.0129869	0.0129071	0.0128501	0.0130992	0.0129629	0.0126763	0.0130971		733	0.00670503	0.00643926	0.00647083	0.00664083	0.00653717	0.0065034	0.00671111	0.00641346	0.00656498	0.00643755
732.5	0.0128848	0.013239	0.0131583	0.0131965	0.013046	0.013129	0.0132652	0.0131615	0.0129943	0.0133134		732.5	0.00714135	0.00685015	0.00695461	0.0070289	0.00688867	0.00686213	0.00710703	0.00679618	0.00701909	0.00685269
732	0.0131236	0.0134494	0.01335	0.0133271	0.0131887	0.0133828	0.013447	0.0133525	0.0132954	0.0135392		732	0.00751589	0.00734843	0.00738367	0.00745247	0.00725443	0.00730972	0.00750547	0.00721163	0.00743417	0.0073027
731.5	0.0135683	0.0138432	0.0137573	0.0137513	0.0136862	0.0137546	0.0137881	0.0136874	0.0136282	0.0138653		731.5	0.00807289	0.00802318	0.00800353	0.00807442	0.00793435	0.00798627	0.0079841	0.00782233	0.00796617	0.00786609
731	0.0137596	0.0141287	0.0140045	0.0141015	0.0139185	0.0139595	0.0141099	0.0139243	0.0138207	0.0140273		731	0.00857989	0.00844676	0.00853964	0.00860069	0.00843607	0.00847552	0.00840396	0.00837452	0.00846225	0.00834767
730.5	0.0138803	0.0142602	0.0141982	0.0143622	0.0140857	0.0140705	0.0143594	0.0140599	0.0140093	0.0142549		730.5	0.00897407	0.008926	0.00900495	0.00901303	0.00893561	0.00894348	0.00891819	0.0088391	0.0089184	0.00885161
730	0.0139858	0.0143497	0.0143591	0.0144627	0.0142744	0.0142017	0.0145509	0.0142704	0.0142026	0.0143266		730	0.00944044	0.00942877	0.00941826	0.00938007	0.0094985	0.0093799	0.00950624	0.00927709	0.00941698	0.00928263
729.5	0.014204	0.0146232	0.0146236	0.0146359	0.0145835	0.0145794	0.0147357	0.0145541	0.0144236	0.0145655		729.5	0.0100312	0.00989513	0.0100319	0.00989937	0.0100233	0.00987911	0.0101162	0.00988895	0.0100008	0.0096873
729	0.0145795	0.0150472	0.0149344	0.0150042	0.0148998	0.0150238	0.0150714	0.0149708	0.0147939	0.0149878		729	0.010695	0.0105512	0.0107267	0.0105664	0.0106263	0.0104844	0.0107661	0.0105882	0.0107548	0.0103898
728.5	0.0149298	0.0153432	0.0151947	0.0152984	0.0152027	0.0152788	0.0153637	0.0152012	0.0152001	0.0153278		728.5	0.0113383	0.0111841	0.0113652	0.0111011	0.0111915	0.011134	0.0113367	0.0112243	0.0112978	0.0111179
728	0.0151185	0.015609	0.015468	0.0155488	0.0154592	0.0155459	0.0155536	0.0154335	0.0154364	0.0156378		728	0.0121235	0.0118365	0.0119094	0.0117724	0.0116992	0.0118226	0.0119445	0.0118412	0.0119798	0.0117203
727.5	0.0154005	0.0158596	0.0158098	0.0158978	0.0157257	0.0158381	0.0159031	0.0158316	0.0157035	0.015906		727.5	0.0128208	0.0125835	0.0124055	0.01254	0.0122696	0.0125043	0.012678	0.0125366	0.0126349	0.0123533
727	0.0156688	0.0161447	0.0161373	0.0161596	0.0160603	0.0161267	0.016214	0.0162212	0.0160134	0.0161434		727	0.0134106	0.0132376	0.013103	0.0132532	0.0130381	0.0132086	0.0133162	0.0131398	0.0133058	0.0129833
726.5	0.0160963	0.0166108	0.0165144	0.016537	0.0165636	0.0165638	0.0166634	0.0166322	0.0164299	0.0166203		726.5	0.0142321	0.0139561	0.0139412	0.0140403	0.0138939	0.013986	0.0140549	0.0139066	0.0139938	0.0137721
726	0.0164856	0.0168447	0.016856	0.0168647	0.0168906	0.0168313	0.0169669	0.0169916	0.0167962	0.0170127		726	0.0149294	0.0146137	0.0146551	0.0146604	0.0144586	0.0146558	0.0146542	0.0146249	0.0145784	0.0144566
725.5	0.0168386	0.0170702	0.0170833	0.0171449	0.0171661	0.0170104	0.0172344	0.0173254	0.0170163	0.0172342		725.5	0.0156224	0.0153143	0.0153788	0.0152658	0.0150603	0.0152361	0.0152682	0.0152703	0.0152822	0.0151129
725	0.0172251	0.0175329	0.0174254	0.0175368	0.0175802	0.0174107	0.0175759	0.0177153	0.0174723	0.0176473		725	0.0164555	0.0161723	0.0162023	0.0161279	0.0160523	0.0160498	0.0161542	0.016096	0.0162021	0.0159267
724.5	0.0176191	0.0180063	0.0179446	0.0180667	0.017992	0.0179618	0.0180448	0.0181274	0.0179976	0.0182639		724.5	0.0173157	0.0170271	0.01718	0.0171103	0.0169805	0.0170777	0.0170454	0.016992	0.0170513	0.0167917
724	0.0181887	0.0185355	0.0185976	0.0186585	0.0185112	0.0185035	0.0186563	0.0187406	0.0184317	0.0188397		724	0.0183378	0.017978	0.0181685	0.0181814	0.0178359	0.0180585	0.0179773	0.0178328	0.0180642	0.0177112
723.5	0.0187873	0.0191073	0.019095	0.0192522	0.0191227	0.0190501	0.0192539	0.0193736	0.0190254	0.0194188		723.5	0.0193767	0.0189878	0.0191537	0.0192539	0.0188826	0.019061	0.0189087	0.0187716	0.0191337	0.0188009
723	0.0193717	0.0196502	0.0196454	0.0198225	0.0197602	0.0197032	0.0198279	0.0199619	0.0196528	0.0199852		723	0.0203131	0.0199516	0.0201094	0.0202343	0.0198974	0.0200952	0.0199463	0.0198212	0.0201476	0.0199324
722.5	0.0199169	0.020238	0.020312	0.0203972	0.02029	0.0204524	0.0203924	0.0205677	0.0203254	0.0205065		722.5	0.0213039	0.0209481	0.0211788	0.0211968	0.0209215	0.0211581	0.0210345	0.0209405	0.0211316	0.0208625
722	0.0205503	0.0209511	0.0209439	0.020966	0.020801	0.0210468	0.0210372	0.0211061	0.0209502	0.0212032		722	0.0224567	0.0220638	0.0222332	0.0222324	0.0220598	0.0221929	0.0221695	0.0220648	0.0221683	0.0219167
721.5	0.0210769	0.0215163	0.0215126	0.0215585	0.0214554	0.0216236	0.0216399	0.0217154	0.0214669	0.0217909		721.5	0.0235536	0.0231126	0.0232303	0.0232789	0.0232387	0.0231581	0.0231975	0.0230797	0.0232095	0.0229747
721	0.0217074	0.0222259	0.0222613	0.0222172	0.0222408	0.0222997	0.0224476	0.0225025	0.0222498	0.0224785		721	0.0248557	0.0244201	0.0244544	0.024532	0.0244913	0.0243251	0.0243784	0.0243798	0.0244016	0.0241844
720.5	0.0223339	0.0229067	0.0229353	0.0228984	0.0229359	0.0229978	0.0232322	0.0231686	0.0229991	0.0232233		720.5	0.0260176	0.0256108	0.0256439	0.0257459	0.0256318	0.0255274	0.0256259	0.025601	0.0255169	0.0254118
720	0.0230138	0.0235749	0.0236152	0.023598	0.0236374	0.0237453	0.0238819	0.0238565	0.0236688	0.0239068		720	0.0271628	0.0268383	0.026878	0.0269601	0.0267252	0.026772	0.0268504	0.0267602	0.0267581	0.0266058
719.5	0.0238491	0.0243638	0.0244173	0.0244128	0.0244446	0.0245355	0.0246978	0.0246184	0.0244371	0.0245862		719.5	0.0283933	0.0281879	0.0282269	0.0282482	0.0280084	0.0281046	0.0280799	0.0280141	0.0280682	0.0278366
719	0.0247216	0.0251774	0.0252135	0.0251774	0.0251748	0.0253115	0.0255032	0.0253679	0.0252204	0.0254055		719	0.0296988	0.0294952	0.0295703	0.0295111	0.0294108	0.0294412	0.0294101	0.0293804	0.0294534	0.0291136
718.5	0.0253881	0.0258669	0.0259255	0.0259142	0.0257558	0.0258466	0.0262399	0.0260928	0.0259205	0.0262232		718.5	0.0309422	0.0307736	0.0308763	0.0307598	0.0306682	0.0307158	0.0307677	0.0305957	0.0307609	0.030425
718	0.0261438	0.0265258	0.0265903	0.0267332	0.0264719	0.0265712	0.0269963	0.0268739	0.0266206	0.0270876		718	0.0323793	0.0320728	0.032276	0.0320832	0.0319549	0.0319497	0.0320985	0.0318276	0.0320905	0.0318022
717.5	0.0269406	0.027371	0.0273697	0.027581	0.0274306	0.0275317	0.0278095	0.0277063	0.0275048	0.0278725		717.5	0.0338442	0.0334922	0.0336634	0.0335526	0.0333371	0.0333417	0.0335092	0.0333208	0.0334775	0.0332948
717	0.027785	0.0282885	0.0282348	0.0284364	0.0284331	0.0283463	0.0286533	0.0285811	0.0284401	0.0287994		717	0.0353316	0.0350707	0.0351399	0.0350206	0.0347882	0.034883	0.0350666	0.0348782	0.0349072	0.0347572
716.5	0.0286592	0.0290381	0.0291037	0.0292797	0.0291605	0.0291432	0.0294276	0.0294002	0.0292104	0.0296969		716.5	0.0368099	0.0364707	0.0365874	0.0363991	0.036261	0.0363572	0.0364767	0.0363345	0.0362608	0.0360161
716	0.0295794	0.029934	0.0300567	0.0301973	0.0300445	0.03012	0.0303577	0.0304176	0.0301469	0.0306414		716	0.0383444	0.0379553	0.0381272	0.0378722	0.0377874	0.0378504	0.0379829	0.0379049	0.037793	0.0375053
715.5	0.0304997	0.0309869	0.0311506	0.0312882	0.0311355	0.0312568	0.0313866	0.0314911	0.031215	0.0317393		715.5	0.0400124	0.0395608	0.0397264	0.039551	0.0393965	0.0395092	0.0396727	0.0395773	0.0395017	0.0392308
715	0.0314684	0.0320052	0.0321136	0.0322515	0.0321197	0.0322598	0.0323425	0.0324254	0.0320856	0.0326814		715	0.0416641	0.0412337	0.0413474	0.0412184	0.0410158	0.0411546	0.0412203	0.0411238	0.0411487	0.0408621
714.5	0.0326132	0.0331052	0.0331157	0.0332677	0.0331002	0.0333044	0.0334369	0.0334406	0.0332337	0.0336941		714.5	0.0434278	0.0429794	0.0430357	0.0428383	0.0427964	0.042847	0.0429297	0.0427409	0.0428897	0.0425413
714	0.0337168	0.034126	0.0341947	0.0342766	0.0341742	0.0343985	0.0345485	0.034573	0.034549	0.0348703		714	0.0451919	0.0447045	0.0447278	0.0445829	0.0445454	0.0445127	0.0445887	0.0444409	0.044617	0.0442701
713.5	0.0349191	0.0352508	0.0354089	0.0354403	0.0354619	0.0356209	0.0357519	0.0359083	0.0357515	0.0361498		713.5	0.0469894	0.0465927	0.0465507	0.0464603	0.0463144	0.046258	0.0463472	0.0463011	0.0463164	0.0461077
713	0.0361764	0.0364265	0.0367132	0.0367155	0.0366995	0.03694	0.0370168	0.0372336	0.0370618	0.0373638		713	0.0487824	0.0483973	0.0483814	0.0482875	0.0481098	0.0480346	0.0481667	0.0481669	0.0481698	0.0479814
712.5	0.0373965	0.0377011	0.0380258	0.0379982	0.0379976	0.0382279	0.0383467	0.038462	0.0383741	0.0386168		712.5	0.0505745	0.0502591	0.0502787	0.0500409	0.0498614	0.0499022	0.0499793	0.050016	0.0500589	0.0497677
712	0.0386845	0.0391085	0.0393512	0.0393158	0.0393658	0.0395681	0.0397262	0.0397108	0.0397069	0.0399611		712	0.0524226	0.052153	0.0521962	0.0518752	0.0517418	0.0517232	0.0518629	0.051934	0.0519197	0.0516257
711.5	0.0400577	0.0405224	0.040742	0.0406725	0.0407228	0.0409738	0.0411802	0.0411798	0.0411608	0.0415138		711.5	0.0543848	0.0541283	0.0540755	0.0538205	0.0537044	0.0535419	0.0538227	0.0537982	0.0539046	0.0535558
711	0.0415838	0.0419791	0.0421652	0.042112	0.0422544	0.0424787	0.0426874	0.0426937	0.0426917	0.0430585		711	0.0563058	0.0561311	0.0559892	0.0557664	0.0557593	0.0554428	0.0557832	0.055635	0.0558349	0.0555925
710.5	0.0431805	0.0435308	0.0437155	0.043708	0.0437941	0.0440139	0.0442667	0.0442394	0.0442665	0.0445106		710.5	0.0582625	0.0580667	0.0579823	0.0577621	0.0577369	0.0575571	0.0578576	0.0576528	0.0577588	0.0576058
710	0.0447926	0.0451884	0.045388	0.0453076	0.0453558	0.0455873	0.0458954	0.0457955	0.0459055	0.046025		710	0.0603893	0.0600104	0.0600016	0.0597402	0.0596663	0.0595483	0.059915	0.0596486	0.0597169	0.0594989
709.5	0.046549	0.0470362	0.0472284	0.0469957	0.0471283	0.0473918	0.0476483	0.047527	0.0475918	0.04783		709.5	0.0624338	0.0621177	0.0620718	0.0617465	0.0617254	0.0615667	0.0619676	0.0616601	0.0616997	0.0615278
709	0.048297	0.0489025	0.0489222	0.0488288	0.0489043	0.049132	0.0494502	0.04933	0.0494749	0.049723		709	0.0643858	0.0641989	0.0641091	0.0637826	0.0636943	0.0635648	0.0640241	0.0637428	0.0637305	0.0635192
708.5	0.0500755	0.0508204	0.0507312	0.0507701	0.0507454	0.0510109	0.0512818	0.0512963	0.051327	0.0515693		708.5	0.0665697	0.0662402	0.0661158	0.0658743	0.065748	0.0656432	0.0660034	0.0658482	0.065807	0.0655786
708	0.0518662	0.0526186	0.0525729	0.0526357	0.0526752	0.0530024	0.0531891	0.0532945	0.0531964	0.0535231		708	0.0686818	0.0682831	0.0680681	0.067884	0.0676902	0.0675718	0.0679819	0.0678663	0.0678287	0.0675179
707.5	0.0538778	0.0544904	0.0545097	0.0545888	0.0546683	0.055041	0.0552332	0.0552575	0.0551936	0.0556187		707.5	0.0706871	0.0703238	0.0701126	0.0698505	0.0696823	0.0695612	0.0699855	0.0698149	0.0698334	0.0693972
707	0.0559478	0.0565119	0.0564595	0.0566013	0.0567193	0.0569192	0.0573686	0.0572489	0.0571797	0.0576523		707	0.0726063	0.0723224	0.0720571	0.0717629	0.071676	0.0715179	0.0718119	0.0716202	0.0717461	0.0713519
706.5	0.0581119	0.0586836	0.0585763	0.0587395	0.0588656	0.0591502	0.0596371	0.0594533	0.059335	0.0597111		706.5	0.0744927	0.0742744	0.0740113	0.0737199	0.07361	0.0735278	0.0738549	0.0735122	0.0736981	0.0733959
706	0.0605118	0.0610388	0.0609922	0.0611246	0.0611974	0.0615814	0.0619464	0.0618716	0.0616931	0.0620842		706	0.0766344	0.0763782	0.0761497	0.0758368	0.0756877	0.0756721	0.075977	0.0756779	0.0758097	0.0755078
705.5	0.0630697	0.0635644	0.0634217	0.0636389	0.063723	0.0639807	0.0643855	0.0643363	0.0642014	0.0646278		705.5	0.0788706	0.078451	0.0782728	0.077909	0.0777766	0.0777478	0.0780386	0.0777697	0.0778739	0.0776246
705	0.0656436	0.0661616	0.066019	0.0663081	0.0663224	0.0665932	0.0670037	0.0668747	0.0668049	0.0671723		705	0.0809029	0.0805156	0.0803675	0.0800632	0.0798007	0.0798049	0.0801884	0.0798158	0.0799373	0.0796771
704.5	0.0683677	0.0688213	0.0688652	0.0690725	0.0690798	0.0693926	0.069788	0.0695941	0.0695802	0.0699099		704.5	0.0829689	0.0826747	0.082509	0.0822001	0.0819355	0.0819282	0.082262	0.0819463	0.0821103	0.0817231
704	0.0712532	0.0716094	0.0716962	0.0718583	0.0719274	0.0723262	0.0726658	0.072477	0.0725027	0.072792		704	0.0851237	0.0848201	0.084696	0.0844014	0.0841928	0.0840559	0.0843044	0.0841314	0.0843102	0.0838861
703.5	0.0743546	0.0746258	0.0747086	0.0749265	0.0749696	0.0754435	0.0757421	0.0756943	0.0756392	0.0759412		703.5	0.0874479	0.0870349	0.0870444	0.086695	0.0864939	0.086331	0.0866722	0.0863489	0.0865619	0.0862589
703	0.0777004	0.0779404	0.0779099	0.0782261	0.0781344	0.078675	0.0790624	0.0789973	0.0789167	0.0792968		703	0.0897936	0.0894252	0.0893534	0.0890151	0.0887565	0.0885596	0.0890564	0.0887109	0.0888365	0.088646
702.5	0.0812326	0.0815525	0.0813644	0.0817131	0.0816333	0.0821435	0.0825112	0.0823685	0.0823574	0.0827987		702.5	0.0922523	0.0918848	0.0916962	0.0914464	0.0911622	0.0909659	0.09147	0.091161	0.0912191	0.0908944
702	0.0850392	0.0853801	0.0852669	0.0855349	0.0854745	0.0859175	0.0862851	0.0861374	0.0860781	0.0864877		702	0.0949543	0.0946172	0.0942546	0.094098	0.0938678	0.0937336	0.0941159	0.0937995	0.0938704	0.0933967
701.5	0.0890509	0.0893141	0.0892524	0.0894566	0.0894866	0.089906	0.090252	0.0900809	0.0900657	0.0904823		701.5	0.0978262	0.0974407	0.0970608	0.0969336	0.0967504	0.09657	0.0969542	0.0965838	0.0966922	0.0963298
701	0.0933398	0.0936882	0.0935764	0.0936739	0.0937486	0.0941664	0.0945579	0.0943277	0.0943037	0.0946513		701	0.10093	0.100485	0.100147	0.0999548	0.0998715	0.099549	0.0999758	0.0996295	0.0997386	0.0995202
700.5	0.0979581	0.0983519	0.0982531	0.0982912	0.0982675	0.0987488	0.0992028	0.0990034	0.0988198	0.0992445		700.5	0.10436	0.103929	0.103472	0.103299	0.103191	0.102849	0.1033	0.103072	0.103137	0.102864
700	0.102985	0.103403	0.103296	0.103274	0.103167	0.103848	0.104193	0.104008	0.103785	0.104338		700	0.108122	0.107737	0.107227	0.107013	0.106856	0.106428	0.10697	0.106788	0.106819	0.106483
699.5	0.108195	0.108556	0.108504	0.108404	0.108361	0.109053	0.109299	0.109136	0.109008	0.109627		699.5	0.111954	0.111478	0.111143	0.110794	0.110667	0.110127	0.110686	0.110464	0.110562	0.110209
699	0.113707	0.113973	0.114006	0.11398	0.113798	0.114387	0.11472	0.114566	0.114594	0.115025		699	0.11608	0.115508	0.115285	0.114846	0.114702	0.114381	0.114715	0.11446	0.114532	0.114252
698.5	0.11963	0.119793	0.119862	0.119954	0.119708	0.120278	0.12067	0.120333	0.120396	0.120782		698.5	0.120561	0.120009	0.119731	0.119272	0.119056	0.119005	0.119266	0.118999	0.11892	0.118703
698	0.12574	0.125929	0.125963	0.126052	0.125964	0.126431	0.126764	0.12647	0.126526	0.126944		698	0.125255	0.124756	0.124458	0.123958	0.123781	0.123765	0.12398	0.12376	0.123679	0.123483
697.5	0.132265	0.132542	0.13246	0.132449	0.132524	0.132859	0.133183	0.132931	0.132906	0.133368		697.5	0.130362	0.129868	0.129624	0.129035	0.12897	0.128883	0.129071	0.128855	0.128791	0.128615
697	0.139292	0.139611	0.139397	0.139389	0.139413	0.139767	0.140092	0.139741	0.139656	0.140216		697	0.135983	0.135504	0.135285	0.134593	0.134536	0.134397	0.13459	0.134387	0.134331	0.134254
696.5	0.146516	0.146847	0.146579	0.14655	0.146564	0.14696	0.147298	0.146932	0.146837	0.147402		696.5	0.141988	0.141544	0.141225	0.14061	0.140498	0.140228	0.140521	0.140271	0.14025	0.140144
696	0.154035	0.154306	0.154069	0.153971	0.153983	0.154326	0.154747	0.15429	0.154264	0.154828		696	0.148362	0.147977	0.147554	0.146962	0.146821	0.146428	0.14682	0.14653	0.146557	0.146433
695.5	0.162024	0.162207	0.161934	0.161834	0.161761	0.162155	0.16251	0.162014	0.161975	0.162604		695.5	0.155193	0.154826	0.154294	0.153701	0.153551	0.153201	0.153615	0.153347	0.153345	0.153216
695	0.170358	0.170468	0.170193	0.170071	0.169968	0.170463	0.170625	0.170204	0.170121	0.170741		695	0.162579	0.162093	0.161639	0.160996	0.16081	0.160504	0.160936	0.160623	0.160652	0.160407
694.5	0.17885	0.178943	0.178754	0.178495	0.178401	0.178915	0.178914	0.178586	0.178515	0.179088		694.5	0.170333	0.169748	0.169306	0.168671	0.16849	0.168151	0.168553	0.168231	0.1684	0.168038
694	0.187589	0.187668	0.187567	0.187278	0.18706	0.187645	0.187655	0.187263	0.187221	0.187781		694	0.178446	0.177901	0.177503	0.176784	0.176618	0.17625	0.176553	0.176239	0.176505	0.17622
693.5	0.196843	0.196876	0.196697	0.196481	0.196145	0.196839	0.197016	0.196329	0.196418	0.19696		693.5	0.18716	0.186649	0.186156	0.18545	0.18525	0.18492	0.185337	0.184843	0.185147	0.18488
693	0.206678	0.206637	0.206396	0.206194	0.205975	0.206576	0.206754	0.206148	0.206133	0.206588		693	0.196485	0.195958	0.1954	0.194775	0.194391	0.194163	0.194721	0.194155	0.19435	0.194105
692.5	0.21679	0.21679	0.216479	0.216273	0.216155	0.216601	0.216677	0.216228	0.216151	0.216668		692.5	0.206277	0.205811	0.205219	0.204544	0.204145	0.203779	0.204422	0.203903	0.204028	0.203714
692	0.227322	0.227324	0.227038	0.226798	0.22669	0.227083	0.227226	0.226717	0.226591	0.227258		692	0.216537	0.216173	0.215515	0.214737	0.214342	0.213885	0.214584	0.214003	0.214223	0.213796
691.5	0.23852	0.238472	0.238172	0.237795	0.237669	0.238162	0.238469	0.237819	0.237663	0.238397		691.5	0.227314	0.227013	0.226252	0.225398	0.22503	0.224498	0.225249	0.22464	0.224915	0.224529
691	0.25016	0.250241	0.249825	0.249344	0.249186	0.249757	0.250067	0.249383	0.249307	0.249967		691	0.238618	0.23822	0.237397	0.236484	0.236084	0.235538	0.236324	0.235824	0.235963	0.235714
690.5	0.262312	0.262555	0.262016	0.261602	0.261362	0.261972	0.262267	0.26155	0.261512	0.262116		690.5	0.250284	0.249828	0.248977	0.247912	0.247564	0.247056	0.24786	0.247354	0.247472	0.247244
690	0.275119	0.275362	0.274738	0.274422	0.274013	0.274779	0.274995	0.274256	0.274164	0.274879		690	0.262232	0.261809	0.260845	0.259781	0.25955	0.258944	0.25972	0.259224	0.25928	0.259078
689.5	0.288561	0.288619	0.288047	0.287834	0.287292	0.288126	0.288204	0.287558	0.28745	0.288049		689.5	0.274421	0.274083	0.27302	0.272054	0.271897	0.271098	0.271918	0.271445	0.271432	0.271175
689	0.30223	0.302243	0.301699	0.301449	0.301018	0.301731	0.301734	0.301239	0.30113	0.301756		689	0.286718	0.286472	0.28537	0.284288	0.284134	0.283234	0.284115	0.283666	0.283644	0.283428
688.5	0.316075	0.315972	0.315515	0.315116	0.314897	0.315553	0.315515	0.315064	0.314948	0.315627		688.5	0.298959	0.298695	0.297538	0.296376	0.296203	0.295353	0.296206	0.295713	0.295787	0.295575
688	0.330252	0.330123	0.329636	0.329126	0.328998	0.329683	0.329522	0.329123	0.328942	0.32968		688	0.311203	0.310858	0.309693	0.308478	0.308269	0.307602	0.30837	0.30783	0.30797	0.307739
687.5	0.344546	0.344552	0.343948	0.343422	0.343281	0.343975	0.343846	0.343354	0.343341	0.344017		687.5	0.323444	0.323069	0.32196	0.320647	0.320384	0.319728	0.320553	0.319999	0.32015	0.319962
687	0.359189	0.359146	0.358416	0.358111	0.357777	0.358395	0.358459	0.357758	0.357923	0.358631		687	0.335657	0.335273	0.334097	0.332838	0.332564	0.331738	0.332681	0.332091	0.332269	0.331978
686.5	0.373939	0.373759	0.37294	0.372788	0.372372	0.372991	0.373044	0.372273	0.372468	0.373334		686.5	0.347664	0.347302	0.346164	0.344879	0.344465	0.343774	0.344623	0.344094	0.344144	0.343939
686	0.388409	0.388154	0.38735	0.387071	0.386817	0.387413	0.387482	0.386724	0.386855	0.387641		686	0.35936	0.358981	0.357917	0.356506	0.356108	0.355425	0.356302	0.35581	0.355742	0.355647
685.5	0.402731	0.402409	0.401621	0.401294	0.401043	0.401672	0.401805	0.401127	0.401174	0.401872		685.5	0.370798	0.37048	0.369411	0.367851	0.36756	0.366752	0.367662	0.367204	0.367182	0.367033
685	0.416606	0.416298	0.415534	0.415244	0.414959	0.415616	0.415749	0.415085	0.415241	0.415811		685	0.381849	0.381532	0.380424	0.378819	0.378558	0.377688	0.378486	0.37819	0.378128	0.377937
684.5	0.430368	0.430044	0.429272	0.42894	0.428735	0.429346	0.429511	0.428708	0.429001	0.429548		684.5	0.392645	0.392478	0.391173	0.389511	0.389466	0.388407	0.389325	0.388985	0.388924	0.388702
684	0.443835	0.44337	0.44259	0.442247	0.442114	0.442758	0.442869	0.442029	0.442277	0.442927		684	0.403095	0.403034	0.401471	0.399978	0.399895	0.398836	0.399652	0.399379	0.399352	0.399077
683.5	0.456374	0.455807	0.455027	0.454691	0.454626	0.455292	0.455393	0.4546	0.454746	0.45557		683.5	0.412877	0.412727	0.411128	0.409657	0.409496	0.408443	0.409246	0.409045	0.409057	0.408658
683	0.468186	0.467458	0.466774	0.46646	0.466241	0.466858	0.46714	0.466382	0.466504	0.467459		683	0.421945	0.421801	0.420153	0.41858	0.418428	0.417397	0.418296	0.417989	0.418021	0.417694
682.5	0.479025	0.478218	0.477516	0.477264	0.476983	0.477468	0.477951	0.477228	0.477328	0.47831		682.5	0.430023	0.430032	0.428299	0.426661	0.426514	0.42551	0.426407	0.426018	0.42601	0.425801
682	0.488699	0.487948	0.487203	0.487025	0.4867	0.487176	0.487737	0.487064	0.487075	0.488049		682	0.43717	0.437173	0.4355	0.433841	0.433702	0.432667	0.433588	0.433212	0.433108	0.432866
681.5	0.497185	0.496481	0.495785	0.495574	0.495304	0.495848	0.496247	0.49562	0.495688	0.496655		681.5	0.443352	0.443343	0.441595	0.439985	0.439766	0.438806	0.439541	0.43935	0.439217	0.438858
681	0.504461	0.50378	0.503156	0.502868	0.502616	0.503175	0.503617	0.502987	0.503088	0.504046		681	0.448302	0.448367	0.446511	0.444929	0.444666	0.443732	0.444455	0.444129	0.444158	0.443802
680.5	0.51062	0.509902	0.509248	0.508934	0.508705	0.509205	0.509711	0.509062	0.509249	0.51008		680.5	0.451968	0.452008	0.45024	0.448651	0.448447	0.447486	0.448176	0.447808	0.447874	0.447618
680	0.515496	0.514686	0.514075	0.513645	0.513503	0.514037	0.514501	0.513907	0.514073	0.514912		680	0.454587	0.454503	0.452847	0.451181	0.450922	0.450089	0.450743	0.450516	0.450413	0.450178
679.5	0.518929	0.518109	0.517541	0.517078	0.516977	0.517569	0.518013	0.517489	0.517579	0.51845		679.5	0.456091	0.455879	0.454232	0.452503	0.452267	0.451492	0.452085	0.451944	0.451801	0.451444
679	0.521058	0.52024	0.519676	0.519197	0.519151	0.519677	0.520183	0.519697	0.519802	0.520618		679	0.456284	0.456095	0.454282	0.452694	0.452525	0.451618	0.452252	0.45208	0.452008	0.451534
678.5	0.521899	0.521151	0.520546	0.520033	0.520031	0.520556	0.521155	0.520656	0.520751	0.521513		678.5	0.455364	0.455246	0.453291	0.451877	0.451635	0.450703	0.451372	0.45122	0.451121	0.450716
678	0.521553	0.520814	0.520174	0.51972	0.519777	0.520289	0.520901	0.520425	0.520384	0.521236		678	0.453427	0.453401	0.451493	0.450064	0.44975	0.448901	0.44955	0.449323	0.449246	0.448967
677.5	0.520161	0.519457	0.518798	0.518363	0.518432	0.518926	0.519657	0.519127	0.519083	0.519941		677.5	0.450744	0.450795	0.448832	0.447351	0.447088	0.446323	0.446841	0.446665	0.44658	0.446298
677	0.517822	0.517014	0.5164	0.515867	0.515991	0.516503	0.517329	0.516792	0.516714	0.517573		677	0.447244	0.447303	0.445389	0.443816	0.443676	0.442906	0.443226	0.443297	0.443251	0.4429
676.5	0.514288	0.513621	0.513127	0.512522	0.512714	0.513152	0.513897	0.513482	0.51348	0.514275		676.5	0.443001	0.443128	0.441257	0.439676	0.43951	0.438749	0.439174	0.439163	0.439224	0.438822
676	0.510018	0.509541	0.509032	0.508416	0.508566	0.508971	0.509759	0.509447	0.509516	0.510174		676	0.43845	0.43853	0.436714	0.435096	0.434912	0.434178	0.434617	0.434583	0.434661	0.434241
675.5	0.505403	0.504853	0.504372	0.503905	0.503942	0.504368	0.505134	0.504864	0.504781	0.505552		675.5	0.433655	0.433739	0.432013	0.430358	0.430151	0.429411	0.429796	0.429851	0.429876	0.429465
675	0.50017	0.499545	0.499059	0.498704	0.498828	0.499196	0.499874	0.499724	0.499497	0.500406		675	0.428568	0.428671	0.42686	0.425326	0.425119	0.424347	0.424705	0.424859	0.424818	0.424426
674.5	0.494281	0.493713	0.493141	0.492877	0.493062	0.493359	0.494003	0.493909	0.493774	0.494542		674.5	0.423085	0.423246	0.421335	0.419875	0.419666	0.41893	0.419375	0.419437	0.419421	0.419056
674	0.487961	0.487569	0.486963	0.486683	0.486843	0.487206	0.48787	0.48752	0.487571	0.4883		674	0.417449	0.417544	0.415678	0.414315	0.414045	0.413424	0.413825	0.413853	0.413843	0.41341
673.5	0.481276	0.480965	0.480377	0.480017	0.480161	0.480476	0.481252	0.480808	0.480884	0.481609		673.5	0.411626	0.411655	0.409749	0.408533	0.408257	0.407623	0.408025	0.408032	0.408088	0.407666
673	0.474154	0.473873	0.473303	0.472865	0.473084	0.473272	0.474175	0.473802	0.473777	0.474515		673	0.40545	0.405505	0.403703	0.402439	0.402125	0.401525	0.401946	0.401971	0.401998	0.401523
672.5	0.466836	0.466412	0.465824	0.465388	0.465726	0.465864	0.46672	0.466467	0.46641	0.467085		672.5	0.399069	0.399109	0.397363	0.396178	0.395835	0.395368	0.395736	0.395721	0.395706	0.395263
672	0.459081	0.45853	0.457978	0.457608	0.457983	0.458157	0.45904	0.458731	0.458771	0.459354		672	0.392538	0.392596	0.390839	0.389743	0.389386	0.388976	0.389304	0.389311	0.389255	0.388802
671.5	0.450689	0.450124	0.449761	0.449309	0.44976	0.449941	0.450888	0.450494	0.450676	0.451165		671.5	0.385723	0.385712	0.384105	0.382884	0.382546	0.382156	0.3824	0.382424	0.382379	0.381973
671	0.441984	0.441476	0.441126	0.440668	0.441102	0.441351	0.442311	0.441845	0.442164	0.442599		671	0.37857	0.378405	0.376955	0.375678	0.375304	0.374959	0.375089	0.375249	0.37519	0.374883
670.5	0.432931	0.432497	0.432052	0.431751	0.4321	0.432325	0.433297	0.43283	0.433147	0.433671		670.5	0.370994	0.370888	0.36947	0.368281	0.367848	0.367404	0.367581	0.36785	0.36774	0.367403
670	0.423584	0.423191	0.422702	0.422477	0.422794	0.422985	0.423826	0.423541	0.423777	0.424382		670	0.363161	0.363119	0.361599	0.360583	0.360097	0.359678	0.359911	0.359997	0.360051	0.359611
669.5	0.41373	0.413381	0.412953	0.412724	0.413083	0.413241	0.414118	0.413829	0.413925	0.41454		669.5	0.354979	0.354877	0.353377	0.352437	0.352026	0.351577	0.35174	0.351797	0.351943	0.351438
669	0.403603	0.403278	0.403007	0.402804	0.403131	0.403211	0.404133	0.403872	0.403796	0.4045		669	0.346588	0.346486	0.344954	0.344011	0.343796	0.343199	0.343429	0.343464	0.343618	0.343169
668.5	0.393263	0.393107	0.392802	0.392588	0.392883	0.392897	0.393795	0.393499	0.393406	0.394114		668.5	0.338024	0.337922	0.336405	0.335383	0.335219	0.334602	0.334854	0.334927	0.335022	0.334727
668	0.382756	0.382639	0.382385	0.382044	0.382353	0.382419	0.383204	0.382964	0.3829	0.383483		668	0.329243	0.329029	0.327622	0.32653	0.326371	0.325811	0.326044	0.326101	0.326207	0.325902
667.5	0.372087	0.371844	0.371724	0.371254	0.371525	0.371657	0.372502	0.372174	0.372192	0.372706		667.5	0.32014	0.319972	0.318513	0.317573	0.317301	0.316856	0.317135	0.317092	0.317242	0.316877
667	0.361096	0.360722	0.360636	0.360206	0.360592	0.360678	0.361571	0.361056	0.361167	0.361701		667	0.310819	0.310677	0.309208	0.308336	0.307939	0.307605	0.307792	0.307725	0.307983	0.307566
666.5	0.349982	0.349702	0.349526	0.349221	0.349598	0.349542	0.350573	0.349921	0.350115	0.350685		666.5	0.301408	0.301259	0.299785	0.29892	0.298598	0.298288	0.298469	0.298304	0.298598	0.298244
666	0.338864	0.338625	0.338473	0.338139	0.338445	0.338424	0.339483	0.338835	0.339038	0.339534		666	0.291915	0.291701	0.290264	0.289405	0.289176	0.288919	0.288999	0.288988	0.289161	0.28878
665.5	0.327694	0.327438	0.32734	0.326962	0.327153	0.327229	0.328243	0.327707	0.327776	0.328304		665.5	0.282295	0.282007	0.280635	0.279817	0.27962	0.279375	0.279445	0.279476	0.279578	0.279198
665	0.316506	0.316163	0.316102	0.315811	0.315972	0.31599	0.316994	0.316479	0.316493	0.317093		665	0.272641	0.272271	0.270906	0.270165	0.269972	0.269836	0.269876	0.269748	0.269906	0.269582
664.5	0.305474	0.305101	0.305018	0.304829	0.305045	0.304906	0.305995	0.305445	0.305484	0.30607		664.5	0.263058	0.262706	0.261302	0.260688	0.260423	0.260333	0.2604	0.260149	0.260402	0.260117
664	0.294441	0.2942	0.294019	0.293969	0.294149	0.293982	0.295006	0.294359	0.294491	0.295159		664	0.253482	0.25311	0.251791	0.251234	0.250921	0.250839	0.250885	0.250624	0.250913	0.250587
663.5	0.283405	0.283315	0.283097	0.283065	0.283214	0.283031	0.284056	0.28346	0.283473	0.284206		663.5	0.243836	0.243445	0.242236	0.2416	0.241326	0.241276	0.24131	0.241002	0.241285	0.240941
663	0.272659	0.27257	0.272385	0.2724	0.272556	0.272371	0.273306	0.272799	0.272793	0.273335		663	0.234386	0.233923	0.23288	0.232185	0.231851	0.231981	0.231988	0.231619	0.231896	0.231613
662.5	0.262289	0.262009	0.261995	0.262031	0.262159	0.261955	0.262886	0.262355	0.262434	0.262971		662.5	0.225253	0.224652	0.223762	0.223071	0.222659	0.222857	0.222834	0.222507	0.222759	0.222512
662	0.25208	0.251769	0.251763	0.251845	0.25195	0.251736	0.252613	0.252135	0.252303	0.252851		662	0.216142	0.215554	0.214699	0.214023	0.213761	0.213777	0.213791	0.213535	0.213686	0.213453
661.5	0.242259	0.241999	0.241869	0.241942	0.242075	0.241944	0.242678	0.242305	0.242435	0.242912		661.5	0.207374	0.206798	0.205877	0.205249	0.205037	0.204968	0.205078	0.204804	0.204903	0.204678
661	0.232768	0.232452	0.232281	0.232406	0.232577	0.232356	0.233146	0.232762	0.232877	0.233296		661	0.198839	0.198294	0.197318	0.196744	0.196513	0.196468	0.196522	0.196322	0.196441	0.196122
660.5	0.22358	0.223202	0.223016	0.22323	0.223337	0.223143	0.223924	0.22361	0.223628	0.22413		660.5	0.190357	0.190004	0.188976	0.188469	0.188252	0.188187	0.188306	0.188061	0.188171	0.18778
660	0.214561	0.214403	0.214267	0.214325	0.214469	0.214351	0.215036	0.214853	0.214678	0.215204		660	0.182233	0.181922	0.180996	0.180414	0.180242	0.180171	0.180427	0.179999	0.180191	0.179763
659.5	0.206088	0.206015	0.205944	0.205821	0.206151	0.206135	0.206736	0.206424	0.206365	0.206834		659.5	0.174618	0.17423	0.173435	0.172822	0.172684	0.172679	0.172993	0.172493	0.17275	0.172273
659	0.198202	0.198042	0.197972	0.197926	0.198125	0.198238	0.198724	0.198328	0.198445	0.198896		659	0.167304	0.166945	0.16613	0.165619	0.165442	0.165508	0.165762	0.165352	0.16551	0.165077
658.5	0.190592	0.190479	0.190493	0.19055	0.190561	0.190759	0.191181	0.190844	0.190904	0.19137		658.5	0.160432	0.160148	0.159361	0.158853	0.158617	0.158676	0.158899	0.158523	0.158643	0.158253
658	0.183526	0.183429	0.183416	0.183563	0.183411	0.183648	0.184156	0.183785	0.183799	0.184396		658	0.154071	0.153674	0.153029	0.152526	0.152299	0.152318	0.152436	0.152087	0.152292	0.151819
657.5	0.176857	0.176895	0.176884	0.176941	0.176996	0.177091	0.177613	0.177192	0.177127	0.177778		657.5	0.148027	0.147597	0.146997	0.146579	0.146332	0.146355	0.146431	0.146122	0.146304	0.145969
657	0.170745	0.170807	0.170729	0.17074	0.17085	0.17104	0.171514	0.171071	0.170968	0.171566		657	0.142419	0.141958	0.141347	0.140992	0.140774	0.140794	0.140907	0.140564	0.140783	0.140513
656.5	0.165189	0.165247	0.165013	0.165098	0.165097	0.165272	0.16587	0.165452	0.165404	0.165785		656.5	0.137262	0.136751	0.136115	0.135864	0.135644	0.135664	0.135882	0.135321	0.135716	0.135324
656	0.159921	0.160024	0.15984	0.159831	0.159912	0.15995	0.160535	0.160028	0.160235	0.160553		656	0.132418	0.131965	0.131278	0.130961	0.13077	0.130841	0.13101	0.130489	0.130893	0.130623
655.5	0.155022	0.15508	0.154973	0.154874	0.155038	0.155072	0.155564	0.155213	0.155216	0.155609		655.5	0.127948	0.127477	0.126924	0.126484	0.126281	0.126377	0.126459	0.126161	0.126367	0.126238
655	0.150429	0.150489	0.150364	0.150262	0.150411	0.150376	0.150931	0.150758	0.150549	0.150945		655	0.123658	0.123334	0.122744	0.122338	0.122186	0.122197	0.122343	0.12197	0.122088	0.122007
654.5	0.146257	0.146344	0.146138	0.146113	0.146252	0.146194	0.146757	0.146475	0.146347	0.146791		654.5	0.119763	0.119529	0.118902	0.118574	0.118415	0.118357	0.11852	0.118217	0.118296	0.118147
654	0.142365	0.142671	0.142354	0.142444	0.142577	0.14245	0.142948	0.142703	0.142524	0.143051		654	0.116311	0.115977	0.115414	0.115151	0.115007	0.115018	0.115081	0.114928	0.11489	0.114758
653.5	0.138869	0.139288	0.138891	0.138991	0.139059	0.13906	0.139419	0.139354	0.139124	0.139616		653.5	0.113269	0.112771	0.112339	0.112063	0.111947	0.111948	0.112113	0.111818	0.111874	0.111652
653	0.135853	0.136062	0.135811	0.135912	0.135863	0.135939	0.136314	0.136271	0.136043	0.136463		653	0.110537	0.110023	0.10964	0.109195	0.109143	0.109153	0.109344	0.108995	0.109173	0.108889
652.5	0.133105	0.133163	0.133025	0.133064	0.133022	0.133033	0.13354	0.133382	0.133138	0.133622		652.5	0.107906	0.107511	0.107136	0.106618	0.10657	0.106639	0.1067	0.106434	0.106701	0.106363
652	0.130562	0.130614	0.130439	0.130462	0.130486	0.130437	0.130995	0.130768	0.130599	0.131024		652	0.105518	0.105199	0.104865	0.104405	0.104308	0.104396	0.104422	0.104216	0.104359	0.104056
651.5	0.1284	0.128514	0.12825	0.128279	0.128302	0.12834	0.128903	0.128519	0.128429	0.128818		651.5	0.103551	0.103288	0.102823	0.102513	0.102345	0.10237	0.102458	0.102291	0.102342	0.102096
651	0.126245	0.126555	0.126275	0.126326	0.126234	0.126359	0.126906	0.126482	0.126426	0.126786		651	0.101841	0.101473	0.100946	0.100809	0.100561	0.100635	0.100607	0.100446	0.100548	0.100216
650.5	0.124362	0.124627	0.124477	0.124473	0.124424	0.124608	0.124964	0.124589	0.124555	0.124907		650.5	0.100308	0.0998247	0.0992974	0.0992216	0.0989805	0.0990268	0.0990249	0.0988432	0.0989768	0.0985608
650	0.122948	0.123038	0.122963	0.122958	0.122949	0.123042	0.123414	0.122957	0.122902	0.123267		650	0.0989598	0.0985133	0.0980526	0.0978879	0.097632	0.0976336	0.097733	0.0974798	0.0976442	0.0973092
649.5	0.121645	0.121792	0.121609	0.121606	0.121649	0.121775	0.122157	0.121691	0.121569	0.121863		649.5	0.0977556	0.0973886	0.0970453	0.0967908	0.0966303	0.0965419	0.0965938	0.0963517	0.0964998	0.0962104
649	0.120453	0.120733	0.120458	0.120466	0.120568	0.120754	0.121044	0.120716	0.120565	0.120714		649	0.0967268	0.0963827	0.0960275	0.095807	0.0957933	0.0955515	0.0956144	0.0954832	0.0955965	0.0952897
648.5	0.119552	0.119711	0.119444	0.119544	0.11953	0.119778	0.120023	0.119747	0.119597	0.119742		648.5	0.0960172	0.0955918	0.0951944	0.0949814	0.0949844	0.09469	0.0948894	0.0947294	0.0948365	0.0944905
648	0.118734	0.118737	0.118598	0.118671	0.118685	0.118926	0.119207	0.118873	0.118662	0.118981		648	0.0953527	0.0949037	0.0945213	0.0942773	0.0942813	0.0939805	0.0942765	0.0940568	0.0941471	0.0937046
647.5	0.118105	0.118065	0.118027	0.117933	0.118084	0.118314	0.11851	0.118107	0.118018	0.118338		647.5	0.0948599	0.0943986	0.0940303	0.0937531	0.0937976	0.0934666	0.0937726	0.093512	0.0935286	0.0932259
647	0.117652	0.11766	0.117548	0.117416	0.117592	0.117731	0.117973	0.117601	0.117554	0.117832		647	0.09446	0.0939747	0.0937098	0.0933602	0.093357	0.0931002	0.0934696	0.0931398	0.0931949	0.0929916
646.5	0.117196	0.117364	0.117187	0.117149	0.117251	0.117391	0.117614	0.117271	0.117194	0.117482		646.5	0.0942589	0.0936918	0.0934946	0.0931033	0.0929493	0.0930015	0.0932274	0.0929356	0.0930533	0.0927547
646	0.116973	0.11718	0.117059	0.117008	0.11709	0.117143	0.117459	0.117154	0.117058	0.117297		646	0.0942166	0.0937725	0.093436	0.0930651	0.0929976	0.0929148	0.0930119	0.0928349	0.0929603	0.0926976
645.5	0.116835	0.11707	0.116882	0.116781	0.11692	0.116872	0.117305	0.117122	0.116938	0.117153		645.5	0.0941474	0.0938164	0.093337	0.0931054	0.0929433	0.0928154	0.0930721	0.0927233	0.0929224	0.0925672
645	0.11691	0.11701	0.116904	0.116827	0.116866	0.116871	0.117297	0.117147	0.11683	0.117168		645	0.0943165	0.093885	0.0933845	0.093204	0.0929918	0.0928811	0.0932006	0.0927801	0.0930256	0.0927104
644.5	0.117154	0.117145	0.117018	0.116976	0.116952	0.11705	0.117431	0.117118	0.116965	0.117333		644.5	0.094531	0.0940794	0.0936321	0.0933475	0.0932594	0.0930645	0.0933698	0.0930219	0.0933255	0.0929422
644	0.117274	0.117393	0.117199	0.117173	0.117082	0.117263	0.117661	0.117128	0.117223	0.117546		644	0.0947259	0.0943972	0.0939394	0.0935841	0.0936124	0.0933173	0.0936356	0.0933317	0.0935629	0.0931611
643.5	0.11755	0.117671	0.117538	0.117523	0.11739	0.117505	0.117928	0.117532	0.117574	0.117833		643.5	0.0950254	0.094727	0.0942638	0.0939773	0.0939467	0.0936437	0.0940331	0.0936811	0.0938659	0.093556
643	0.117946	0.118029	0.117842	0.117903	0.117854	0.11786	0.118364	0.117929	0.117901	0.118181		643	0.0953567	0.095087	0.094698	0.0943201	0.0943525	0.0940362	0.0944237	0.0941335	0.0942739	0.0940053
642.5	0.118395	0.118524	0.11831	0.118268	0.118354	0.118399	0.118801	0.118386	0.118278	0.11865		642.5	0.095788	0.0956209	0.0951903	0.0947874	0.09477	0.0944509	0.0948981	0.0945844	0.0948489	0.0944927
642	0.118903	0.119059	0.118924	0.118854	0.118896	0.119028	0.11931	0.118927	0.118807	0.11923		642	0.0963628	0.0961858	0.0956967	0.0953767	0.095254	0.0948874	0.0953859	0.0951028	0.0954043	0.0950241
641.5	0.119447	0.119635	0.119455	0.119496	0.119449	0.119683	0.119955	0.119571	0.119395	0.119809		641.5	0.0969825	0.0967616	0.0962351	0.0959743	0.0957884	0.0955186	0.0959705	0.0956108	0.096041	0.0955524
641	0.120013	0.120258	0.119953	0.120093	0.120011	0.12031	0.120556	0.120188	0.120027	0.120484		641	0.0976105	0.0973419	0.0968478	0.0964565	0.0963267	0.0961994	0.096612	0.0961696	0.0966072	0.0960899
640.5	0.12066	0.120867	0.120549	0.120774	0.120636	0.12091	0.121159	0.120745	0.120743	0.121162		640.5	0.0982811	0.097949	0.0975115	0.0970717	0.0969848	0.0967961	0.0972816	0.0969122	0.0971305	0.0967083
640	0.121507	0.121513	0.121409	0.121527	0.121394	0.121659	0.121861	0.121532	0.121524	0.121843		640	0.0990075	0.0986785	0.0981583	0.097812	0.0977008	0.0974442	0.0980568	0.0976347	0.0977184	0.0974512
639.5	0.122303	0.12228	0.12232	0.122175	0.122118	0.122441	0.122513	0.122279	0.12224	0.12258		639.5	0.0996691	0.0994193	0.0987943	0.0984971	0.0983533	0.0981987	0.0986783	0.0983159	0.0983389	0.0982666
639	0.123062	0.123216	0.123116	0.122977	0.122942	0.123236	0.123235	0.123069	0.122997	0.123421		639	0.100419	0.100134	0.0995988	0.0992607	0.0991853	0.0990201	0.0994003	0.0990839	0.099157	0.0991047
638.5	0.123826	0.123984	0.123835	0.123786	0.123761	0.123913	0.123946	0.123884	0.123755	0.124222		638.5	0.101169	0.100853	0.100321	0.100047	0.0999209	0.0996885	0.100146	0.0998397	0.0999657	0.0998063
638	0.124705	0.124741	0.124579	0.124653	0.124542	0.124686	0.124713	0.124621	0.124524	0.124961		638	0.101975	0.10167	0.101024	0.100793	0.10065	0.100408	0.100824	0.1005	0.100693	0.100485
637.5	0.125521	0.125507	0.125382	0.125439	0.125285	0.125384	0.125555	0.125354	0.125301	0.125695		637.5	0.10263	0.102368	0.101761	0.101568	0.10144	0.101172	0.101617	0.101218	0.101377	0.101286
637	0.126184	0.126182	0.126067	0.125967	0.125818	0.125987	0.126248	0.126003	0.125863	0.126288		637	0.103145	0.102905	0.102453	0.102158	0.101929	0.101796	0.102178	0.101855	0.101932	0.101846
636.5	0.126761	0.126844	0.126691	0.126422	0.12639	0.126661	0.126887	0.126677	0.126558	0.126906		636.5	0.103776	0.103458	0.103082	0.102686	0.102427	0.102428	0.102738	0.102462	0.10248	0.102306
636	0.127379	0.127406	0.127365	0.127137	0.127194	0.127405	0.127573	0.127317	0.127246	0.127526		636	0.104471	0.104039	0.103606	0.103311	0.103017	0.103052	0.10338	0.102971	0.103133	0.102908
635.5	0.12795	0.127849	0.127953	0.127844	0.127913	0.127981	0.128193	0.127943	0.127821	0.128095		635.5	0.104949	0.104577	0.104082	0.103828	0.103477	0.103547	0.103824	0.103342	0.103662	0.103401
635	0.128387	0.128307	0.128409	0.128319	0.128273	0.128332	0.128547	0.128395	0.128267	0.128604		635	0.105278	0.104987	0.104523	0.104147	0.103808	0.103945	0.104123	0.10383	0.104068	0.103818
634.5	0.128887	0.128856	0.12884	0.128768	0.128731	0.128767	0.129	0.128766	0.12872	0.12907		634.5	0.105669	0.105406	0.104939	0.10454	0.104366	0.104371	0.104704	0.104346	0.104557	0.104223
634	0.129264	0.129381	0.129256	0.129203	0.129278	0.129201	0.12941	0.129233	0.129107	0.129472		634	0.106034	0.105848	0.105369	0.105012	0.104819	0.10484	0.105174	0.104808	0.105012	0.104654
633.5	0.129702	0.129802	0.129678	0.129601	0.129681	0.129603	0.12992	0.129646	0.129594	0.129843		633.5	0.106532	0.106276	0.105719	0.105523	0.105397	0.105203	0.105595	0.105174	0.105461	0.105116
633	0.130147	0.130094	0.130043	0.12996	0.129972	0.130015	0.130344	0.130075	0.130018	0.130215		633	0.106983	0.106569	0.106091	0.105871	0.105836	0.105577	0.105883	0.105471	0.105747	0.105505
632.5	0.130361	0.130246	0.130263	0.130062	0.130116	0.130244	0.130512	0.130354	0.13005	0.130368		632.5	0.107206	0.106719	0.106322	0.106042	0.106011	0.105727	0.105991	0.105689	0.105791	0.105657
632	0.13051	0.13052	0.130389	0.130234	0.130202	0.130318	0.130675	0.130501	0.130165	0.130552		632	0.107305	0.106954	0.106433	0.106158	0.106104	0.105855	0.106133	0.105812	0.105955	0.105797
631.5	0.13065	0.130643	0.130528	0.130487	0.130379	0.130551	0.13082	0.130675	0.130456	0.130725		631.5	0.107366	0.107205	0.106593	0.106284	0.106216	0.106062	0.1063	0.105939	0.106192	0.105873
631	0.130733	0.130731	0.130631	0.130584	0.130505	0.130729	0.130942	0.13079	0.130597	0.130859		631	0.107412	0.107289	0.106763	0.106427	0.106304	0.106207	0.106438	0.106076	0.106312	0.105961
630.5	0.130747	0.130716	0.130625	0.130506	0.130537	0.130772	0.130942	0.130754	0.130725	0.130903		630.5	0.10741	0.10735	0.106685	0.106487	0.106294	0.106126	0.10646	0.106091	0.106318	0.105962
630	0.130725	0.130669	0.130669	0.130518	0.130527	0.130726	0.13089	0.130709	0.130725	0.130909		630	0.10751	0.107399	0.106685	0.106506	0.106349	0.106139	0.106477	0.106163	0.106364	0.106085
629.5	0.1306	0.130484	0.130594	0.130343	0.130391	0.130595	0.130772	0.130557	0.130497	0.130805		629.5	0.107463	0.107329	0.10676	0.106397	0.106293	0.106093	0.106347	0.106103	0.106205	0.106004
629	0.130442	0.130329	0.13036	0.13014	0.130323	0.130347	0.130599	0.130354	0.130224	0.130686		629	0.107246	0.107047	0.106562	0.106172	0.106096	0.105833	0.106141	0.105891	0.105979	0.105875
628.5	0.130231	0.130143	0.130083	0.130057	0.130162	0.130097	0.130433	0.130166	0.130006	0.130502		628.5	0.107038	0.106825	0.106378	0.10593	0.105896	0.105542	0.105989	0.105744	0.105922	0.105705
628	0.130045	0.12989	0.129998	0.12984	0.129919	0.129875	0.130276	0.13005	0.129872	0.130298		628	0.106885	0.106677	0.106234	0.105783	0.105717	0.105404	0.105812	0.105604	0.105801	0.105383
627.5	0.129856	0.129623	0.129858	0.129637	0.129653	0.129738	0.130005	0.129829	0.129704	0.129986		627.5	0.106649	0.106465	0.105989	0.105558	0.105564	0.1052	0.105611	0.105356	0.105542	0.105066
627	0.12959	0.129329	0.12949	0.129285	0.129276	0.129453	0.12967	0.129535	0.129362	0.129587		627	0.106302	0.10614	0.105602	0.105214	0.105287	0.104883	0.105285	0.105045	0.105177	0.104812
626.5	0.129037	0.128782	0.128963	0.128833	0.128757	0.128989	0.129222	0.129019	0.128839	0.129049		626.5	0.105811	0.105612	0.105152	0.104858	0.104761	0.104559	0.104794	0.104668	0.104806	0.104467
626	0.128483	0.128321	0.128434	0.128411	0.128057	0.12856	0.128695	0.128424	0.128344	0.128542		626	0.105371	0.105157	0.104717	0.104465	0.104294	0.104125	0.104239	0.104219	0.104353	0.104042
625.5	0.127896	0.127822	0.127911	0.12788	0.127525	0.128065	0.128098	0.127784	0.127831	0.128081		625.5	0.104902	0.104747	0.104249	0.103946	0.103789	0.103624	0.103834	0.103592	0.103745	0.103412
625	0.127346	0.127318	0.127361	0.127269	0.127243	0.127407	0.127481	0.127335	0.127235	0.127596		625	0.104481	0.104288	0.103777	0.103419	0.103242	0.10319	0.103391	0.10302	0.103259	0.102907
624.5	0.126684	0.126788	0.126728	0.126564	0.126604	0.126727	0.126916	0.126795	0.126513	0.126985		624.5	0.10389	0.10374	0.103247	0.102826	0.102638	0.102681	0.102823	0.102481	0.102638	0.102452
624	0.125962	0.126188	0.125964	0.125879	0.125896	0.125987	0.12633	0.126077	0.125852	0.126247		624	0.103219	0.103106	0.102656	0.10222	0.102044	0.102028	0.102242	0.10195	0.102132	0.10198
623.5	0.125166	0.125481	0.125223	0.125227	0.125209	0.125257	0.125649	0.125306	0.125162	0.125504		623.5	0.102567	0.102511	0.102016	0.101637	0.10143	0.101415	0.101707	0.101334	0.101646	0.101374
623	0.124398	0.12465	0.124433	0.124407	0.124515	0.124521	0.124884	0.124505	0.124344	0.124675		623	0.101862	0.101862	0.101349	0.100998	0.100808	0.100724	0.100987	0.100655	0.100984	0.100597
622.5	0.12373	0.123804	0.123628	0.123575	0.12369	0.123612	0.124022	0.123679	0.123482	0.123877		622.5	0.101095	0.101018	0.100621	0.100215	0.100112	0.100011	0.100178	0.0999341	0.100194	0.0998055
622	0.122915	0.122978	0.122924	0.122763	0.122863	0.122916	0.123199	0.122959	0.122738	0.123199		622	0.100492	0.100265	0.0999282	0.0996002	0.0994318	0.0994472	0.0996717	0.0992981	0.0995568	0.0992364
621.5	0.122121	0.122045	0.122062	0.121928	0.121987	0.122053	0.122307	0.122114	0.121874	0.122391		621.5	0.0998257	0.0995734	0.0991738	0.0988416	0.0986591	0.0986752	0.0990484	0.0985937	0.0988331	0.0984949
621	0.121055	0.121058	0.121051	0.120988	0.120912	0.121066	0.121234	0.121084	0.120853	0.121347		621	0.099035	0.0987603	0.0982805	0.0979385	0.0977884	0.0977154	0.0981997	0.0977994	0.0979036	0.0975707
620.5	0.120012	0.120026	0.120043	0.11997	0.119802	0.120085	0.12047	0.120034	0.119942	0.120319		620.5	0.0981787	0.0978579	0.0973943	0.0970487	0.0969485	0.0967731	0.0972118	0.0969224	0.0970292	0.0967278
620	0.11897	0.119033	0.118941	0.118837	0.118808	0.118908	0.119632	0.118974	0.118922	0.11929		620	0.0971714	0.0969824	0.0964383	0.0961659	0.096057	0.0958948	0.0961339	0.0958427	0.0961684	0.0958383
619.5	0.117871	0.11787	0.117825	0.117681	0.11784	0.117723	0.118	0.117904	0.117682	0.118071		619.5	0.0961801	0.0960097	0.0954447	0.0951886	0.095111	0.0948763	0.0951583	0.0947716	0.0951931	0.0947111
619	0.116713	0.116846	0.116803	0.116707	0.116787	0.116667	0.116855	0.116871	0.116588	0.11689		619	0.0952136	0.0949498	0.0945092	0.0942129	0.0941949	0.0940002	0.0942244	0.0938989	0.0942416	0.093688
618.5	0.115546	0.115807	0.115748	0.115707	0.115656	0.115508	0.115733	0.115793	0.115442	0.115793		618.5	0.0942014	0.0939415	0.0935592	0.0933003	0.0931173	0.093131	0.0933653	0.0929324	0.0932635	0.0928001
618	0.114453	0.114523	0.114556	0.114637	0.114539	0.114384	0.114636	0.114633	0.11434	0.114669		618	0.0932318	0.0929342	0.0925816	0.0923528	0.0920723	0.0920996	0.0923467	0.0919068	0.0922296	0.0918375
617.5	0.113321	0.113224	0.11325	0.11345	0.113327	0.11319	0.113444	0.113272	0.113184	0.113482		617.5	0.0921701	0.0918141	0.0915114	0.0912935	0.0910229	0.0909143	0.0911505	0.0908005	0.0911804	0.0906643
617	0.111999	0.112017	0.111994	0.112136	0.112034	0.111935	0.112177	0.111975	0.111905	0.112248		617	0.0910182	0.0907465	0.0903675	0.0901263	0.089937	0.0897257	0.0899606	0.0896864	0.0900566	0.0894314
616.5	0.110629	0.110753	0.110636	0.110738	0.110709	0.110689	0.110845	0.11075	0.110601	0.110934		616.5	0.0898765	0.0895614	0.0891813	0.0888933	0.0887488	0.0885618	0.0888384	0.0886322	0.0889056	0.0883469
616	0.10932	0.109271	0.109227	0.109426	0.109278	0.109363	0.109476	0.109371	0.109247	0.10955		616	0.0886827	0.0883929	0.0879957	0.0877355	0.0876081	0.0873893	0.087734	0.0874755	0.0876646	0.0873131
615.5	0.107908	0.107929	0.107824	0.107997	0.107963	0.107964	0.108162	0.107925	0.107813	0.108113		615.5	0.0874062	0.087147	0.0867863	0.0865195	0.0864252	0.0862847	0.0865643	0.0861563	0.086444	0.0861126
615	0.106562	0.106781	0.106445	0.106621	0.106628	0.106604	0.10684	0.106516	0.106491	0.106778		615	0.0862096	0.085992	0.0855671	0.0853351	0.0851446	0.0851614	0.0853699	0.0848891	0.0852757	0.0849354
614.5	0.105316	0.105526	0.105096	0.105239	0.1053	0.105179	0.105564	0.105251	0.105155	0.105443		614.5	0.0850498	0.0848942	0.0843994	0.0841996	0.0840097	0.0839826	0.0842068	0.0838311	0.0841383	0.0838473
614	0.103934	0.104083	0.103734	0.103737	0.103847	0.103755	0.1041	0.103796	0.103711	0.103983		614	0.0837649	0.0836141	0.0831063	0.0829825	0.082815	0.0827849	0.0830088	0.0826113	0.0828956	0.0826438
613.5	0.102688	0.102651	0.102447	0.102344	0.102444	0.10235	0.102556	0.102392	0.102329	0.102652		613.5	0.0824927	0.0822899	0.0818872	0.0817435	0.0816385	0.0815831	0.0817614	0.0813643	0.0816438	0.0813899
613	0.101147	0.101078	0.10083	0.100977	0.100888	0.100795	0.10099	0.100916	0.100856	0.101158		613	0.0811847	0.080974	0.0805566	0.0804643	0.0802888	0.0802097	0.0804561	0.0800689	0.0803915	0.0801103
612.5	0.0994798	0.0994138	0.0992674	0.0994383	0.0993263	0.099353	0.0995341	0.0993853	0.0993248	0.0996336		612.5	0.0798995	0.0796982	0.0792451	0.0791238	0.0789765	0.078792	0.0791025	0.0788173	0.0790325	0.078767
612	0.0980681	0.0978892	0.0979098	0.0979173	0.0978754	0.0978605	0.0981382	0.0979387	0.097828	0.0981973		612	0.078667	0.0784691	0.0780276	0.0778057	0.0777995	0.0774717	0.0777654	0.0775857	0.077727	0.0774146
611.5	0.0966502	0.0966346	0.0966078	0.0965123	0.0965606	0.0965283	0.0968348	0.0966242	0.0965116	0.0969092		611.5	0.0774597	0.0772569	0.0769283	0.0766564	0.0767206	0.0762756	0.0766898	0.0763487	0.0765396	0.0763515
611	0.0953895	0.0954549	0.0953583	0.0952591	0.0953595	0.095336	0.0955642	0.0953909	0.0952781	0.0956981		611	0.076382	0.0761705	0.0758464	0.0755651	0.0755416	0.0752048	0.0756664	0.075339	0.0754571	0.0753179
610.5	0.0942373	0.0941789	0.0941256	0.0940382	0.0940922	0.0941413	0.0942232	0.0941152	0.0940013	0.0944152		610.5	0.0753156	0.0751576	0.0747692	0.0744177	0.0744048	0.0741499	0.0745949	0.0743324	0.0744562	0.0741449
610	0.0929609	0.092944	0.0928614	0.0928074	0.0928225	0.0929617	0.0931246	0.0928562	0.0927023	0.0932058		610	0.0742202	0.0740684	0.0737391	0.0733328	0.0733209	0.0730994	0.0734806	0.0732885	0.0733879	0.0729487
609.5	0.0915774	0.0917077	0.0915411	0.0915287	0.0915531	0.0916149	0.0918875	0.0914889	0.0913704	0.0919106		609.5	0.0730716	0.0727658	0.0725568	0.0722062	0.0721241	0.0720552	0.072313	0.0721261	0.0721232	0.0718155
609	0.090376	0.0904967	0.0902876	0.0903152	0.0904102	0.0903802	0.0905488	0.0902547	0.0901137	0.0906982		609	0.0719964	0.0716663	0.0714258	0.0710988	0.07113	0.0709787	0.0711357	0.0710449	0.0711295	0.0707325
608.5	0.0892264	0.0894062	0.0892577	0.0892244	0.0892984	0.0892554	0.0893453	0.0892042	0.089006	0.0896147		608.5	0.0710321	0.0707647	0.0703636	0.0701615	0.0701728	0.0699319	0.0701164	0.0700624	0.0702001	0.0697952
608	0.0881296	0.0882972	0.0880839	0.0881057	0.088113	0.0881401	0.0882622	0.088107	0.08797	0.0884977		608	0.0700352	0.0698739	0.0692971	0.0691804	0.06914	0.0689162	0.069304	0.0690607	0.0691793	0.0687608
607.5	0.0871218	0.0872566	0.0870519	0.0869395	0.0870322	0.0870784	0.0872084	0.0870607	0.0870295	0.087368		607.5	0.0690871	0.0688883	0.0684238	0.0682644	0.0682819	0.0680034	0.0684436	0.06812	0.0682295	0.0678438
607	0.0861229	0.0862786	0.086022	0.0859391	0.0859932	0.0861657	0.0861968	0.0860635	0.0859377	0.0862443		607	0.0680625	0.067866	0.067594	0.0673771	0.0674064	0.067102	0.0674758	0.0671735	0.067305	0.0670551
606.5	0.0852686	0.0853781	0.0849946	0.0851521	0.08508	0.0852951	0.085238	0.0851881	0.0849962	0.0855133		606.5	0.0673261	0.067075	0.0667987	0.0666242	0.0665956	0.0662266	0.0666895	0.0663342	0.0665292	0.0663319
606	0.0846201	0.0846288	0.0843241	0.0843918	0.0844437	0.0845685	0.0845347	0.0843785	0.0843299	0.0847815		606	0.0668135	0.066545	0.0662074	0.0661324	0.06592	0.065669	0.066117	0.065756	0.065905	0.0656599
605.5	0.0839239	0.0839965	0.0837585	0.083664	0.0837317	0.0838665	0.0838588	0.0836411	0.0836636	0.0840486		605.5	0.0661789	0.0659623	0.0656397	0.0655893	0.0653747	0.0651785	0.0655306	0.0652696	0.0653761	0.0649964
605	0.0832785	0.0833441	0.0830767	0.083032	0.0829725	0.0832077	0.0832498	0.0831263	0.0830126	0.0834385		605	0.0655532	0.065397	0.0650363	0.065023	0.0647276	0.0645846	0.0649375	0.0646947	0.0648268	0.0644224
604.5	0.0826037	0.0827641	0.0824953	0.0824942	0.0823943	0.0825928	0.0827904	0.0825756	0.0823754	0.0829486		604.5	0.0650655	0.0648559	0.0644543	0.064516	0.0641204	0.0640899	0.0644501	0.0640258	0.0642948	0.0639051
604	0.0820081	0.0822033	0.0818492	0.0819342	0.0819303	0.0819661	0.0821816	0.0819823	0.0817876	0.0824246		604	0.0644574	0.0642869	0.0638985	0.0639505	0.0636657	0.0636197	0.0638771	0.0634503	0.063793	0.0633621
603.5	0.0815498	0.081714	0.0813593	0.0814371	0.0815103	0.0813839	0.0816436	0.0814517	0.0813551	0.0818892		603.5	0.063947	0.0638141	0.0634517	0.0634695	0.0632079	0.063198	0.063386	0.0629975	0.0633862	0.0629713
603	0.0811467	0.0812474	0.0808827	0.0809656	0.0810471	0.0808784	0.081184	0.081041	0.0808728	0.081359		603	0.0635245	0.0634157	0.0630062	0.0630059	0.0627386	0.0627305	0.0629604	0.0625844	0.0629577	0.0625829
602.5	0.0806436	0.0807467	0.0804164	0.0802789	0.0805042	0.0803681	0.0806966	0.0806185	0.080308	0.0808083		602.5	0.0630439	0.0629585	0.0624697	0.0624872	0.0623159	0.0622528	0.0624274	0.0620365	0.0624609	0.0621134
602	0.0803415	0.0803915	0.0800281	0.0800503	0.0801552	0.0800405	0.0804187	0.0802944	0.08002	0.0803922		602	0.0628145	0.0626951	0.0621934	0.0622188	0.0621277	0.062034	0.0621892	0.0616965	0.0621826	0.0618303
601.5	0.0801076	0.080208	0.0798213	0.0799506	0.0799847	0.0798317	0.0802357	0.0800492	0.0798904	0.0801425		601.5	0.0626733	0.0625886	0.0620664	0.0620041	0.0619333	0.0618407	0.06203	0.0616572	0.0619274	0.0614909
601	0.0798718	0.0799266	0.0796796	0.079601	0.0797706	0.0796689	0.0800065	0.0797645	0.0795651	0.0799387		601	0.0624886	0.0622822	0.0619102	0.0617811	0.0616177	0.0615192	0.0618445	0.0615272	0.0617053	0.0611916
600.5	0.0795739	0.0795945	0.0793562	0.0792428	0.0795221	0.0795021	0.0796765	0.0794491	0.079188	0.0795626		600.5	0.0622182	0.0618925	0.0617045	0.0615378	0.0612882	0.0612123	0.0615632	0.0612542	0.0614514	0.0610258
600	0.0795635	0.0795278	0.0792002	0.079294	0.0795597	0.0794968	0.0794937	0.0793777	0.079141	0.0794533		600	0.0621226	0.0617865	0.061646	0.0615192	0.0611493	0.0611383	0.0614529	0.0611383	0.0614429	0.060974
599.5	0.079483	0.0794834	0.0790933	0.0793807	0.0793935	0.0793131	0.0793561	0.0791961	0.0790582	0.0795054		599.5	0.0620016	0.0617317	0.0614614	0.0613911	0.0611385	0.0610607	0.0613463	0.0609937	0.061343	0.060932
599	0.079391	0.0794181	0.0790747	0.0793212	0.0792304	0.079177	0.0793294	0.0791421	0.0790279	0.0795718		599	0.0619301	0.0616435	0.0613882	0.0613542	0.0611338	0.0610625	0.0612691	0.0609782	0.0612578	0.0608197
598.5	0.0793933	0.0794463	0.0791446	0.0792889	0.0791928	0.0792576	0.0793664	0.0791308	0.0791706	0.0795537		598.5	0.0619061	0.0616041	0.0613594	0.0613196	0.0610918	0.0610294	0.06115	0.0608771	0.0611685	0.0608684
598	0.0794887	0.0794397	0.0792242	0.0791763	0.0791343	0.079291	0.0794283	0.079162	0.0791589	0.0794485		598	0.0618909	0.0616228	0.0613414	0.0612256	0.0610529	0.0608971	0.0610583	0.0608523	0.0611239	0.0609657
597.5	0.0795411	0.0794209	0.0792421	0.0791475	0.0791794	0.0792967	0.0794169	0.0791867	0.079131	0.0793798		597.5	0.061887	0.0616206	0.0612959	0.0611844	0.0609659	0.0607838	0.0611714	0.0609156	0.0611351	0.0609765
597	0.0794883	0.0793654	0.0791943	0.0791857	0.0790941	0.0791286	0.0794045	0.0791499	0.0790362	0.0793265		597	0.0618295	0.0615526	0.0611971	0.0611316	0.060895	0.0607359	0.0611335	0.0608014	0.0610624	0.0609365
596.5	0.0795347	0.0793963	0.0792334	0.0792574	0.0790701	0.0791119	0.0794467	0.0792033	0.0789579	0.0793559		596.5	0.0618407	0.0615721	0.061177	0.0610613	0.0609399	0.060763	0.0610598	0.0606725	0.0610612	0.0608423
596	0.0795279	0.0795206	0.0792417	0.0792514	0.0791452	0.079178	0.0794252	0.0791855	0.0790262	0.0794571		596	0.061841	0.0616514	0.0611493	0.0610486	0.060934	0.0608579	0.0610256	0.0606758	0.0610987	0.0607399
595.5	0.0796619	0.0795953	0.0792545	0.0792359	0.0791906	0.0792922	0.0794775	0.0792638	0.0791964	0.0795357		595.5	0.0618301	0.0616595	0.061183	0.0610993	0.0609066	0.060981	0.0610081	0.060789	0.0611677	0.0607281
595	0.0795908	0.0795222	0.0792284	0.0791836	0.0792054	0.0792402	0.0795082	0.0792996	0.0790911	0.0795147		595	0.0617553	0.0615424	0.0611408	0.0610681	0.0608074	0.0609495	0.0611267	0.0607956	0.0610975	0.0606723
594.5	0.0794188	0.0795242	0.0792461	0.0791877	0.0791956	0.0791619	0.0794415	0.0792436	0.0789886	0.0793382		594.5	0.0617044	0.0614886	0.0611214	0.0610094	0.0607945	0.0608419	0.0611101	0.0607037	0.0609872	0.0606166
594	0.0793673	0.0793636	0.0791344	0.0791201	0.0791138	0.0789694	0.0792429	0.0790774	0.0789837	0.0792139		594	0.0615132	0.0613013	0.0609714	0.0608113	0.060696	0.0606532	0.0609669	0.0604876	0.0607792	0.0604542
593.5	0.0792939	0.0792788	0.0790266	0.0789922	0.0790107	0.0789874	0.079307	0.0790065	0.0789767	0.0792669		593.5	0.0614761	0.061285	0.0609561	0.0608354	0.0606723	0.0605878	0.0608779	0.060467	0.0607102	0.0603923
593	0.0792599	0.0791854	0.0788931	0.0788979	0.078928	0.079012	0.0792863	0.0790808	0.0788829	0.0792361		593	0.061458	0.0611531	0.0609687	0.0608499	0.0606049	0.0605489	0.0607689	0.0603426	0.0607269	0.0602558
592.5	0.0793688	0.079143	0.0788588	0.0789818	0.0789719	0.0789471	0.0791817	0.0791441	0.0788287	0.0791633		592.5	0.0613382	0.0610638	0.0609419	0.0607343	0.0605599	0.0604845	0.0607185	0.0602403	0.0607386	0.0602573
592	0.0793198	0.0790595	0.0787768	0.0789239	0.0788669	0.0788981	0.0791296	0.079057	0.0788693	0.079111		592	0.0611898	0.0610133	0.0607825	0.0605788	0.0604589	0.0603325	0.0605702	0.060227	0.0606754	0.0602464
591.5	0.0790859	0.0788625	0.0786972	0.0786123	0.0786066	0.0786199	0.0789694	0.0787237	0.0787476	0.0789863		591.5	0.061047	0.0608337	0.0605064	0.0602953	0.0602686	0.06005	0.0602217	0.0601665	0.0604813	0.059914
591	0.0788256	0.0787164	0.0785215	0.0784316	0.078471	0.0784364	0.0787646	0.0784706	0.0785495	0.078784		591	0.0609008	0.0607327	0.0602954	0.0601346	0.0600252	0.0599306	0.0601034	0.0600491	0.0602349	0.0597146
590.5	0.0784858	0.0785265	0.0782387	0.0782977	0.0781846	0.078389	0.078496	0.0782529	0.0782508	0.078453		590.5	0.0607393	0.0605492	0.0600684	0.0600087	0.0597245	0.059715	0.0599579	0.0598517	0.0599507	0.0595778
590	0.0782878	0.0783524	0.0780122	0.0781472	0.0779548	0.0782105	0.0782415	0.0781257	0.0780668	0.0782755		590	0.0606257	0.0604109	0.0599522	0.0597996	0.059686	0.0595903	0.0597691	0.0595971	0.0598075	0.0594247
589.5	0.0779838	0.0781404	0.0777865	0.0778538	0.077855	0.0778477	0.0779386	0.0779485	0.0778986	0.0780573		589.5	0.0603378	0.0601812	0.0597997	0.0595952	0.0595838	0.0593641	0.0594959	0.0593221	0.0596404	0.0591427
589	0.0776695	0.0778253	0.0775983	0.0775333	0.0776106	0.0775192	0.0776592	0.0776228	0.0775117	0.077747		589	0.0599723	0.0598023	0.0596103	0.0593065	0.0593282	0.0592007	0.0592461	0.0590401	0.0593731	0.0589046
588.5	0.0774833	0.0773061	0.0772511	0.0771887	0.0772725	0.0771699	0.077337	0.0771922	0.0770797	0.0773382		588.5	0.0596215	0.0594445	0.059241	0.0589642	0.0590248	0.058878	0.0588777	0.0586479	0.0590057	0.0586564
588	0.0771833	0.0769113	0.0769133	0.0768109	0.0769604	0.0768025	0.0769964	0.0767504	0.0767243	0.0770333		588	0.0592789	0.0591485	0.0588718	0.0586604	0.0586655	0.0584666	0.0584805	0.0582701	0.0586875	0.0583219
587.5	0.0768346	0.0765442	0.0764448	0.0763805	0.0764765	0.0763882	0.0765433	0.0763502	0.0763134	0.0766671		587.5	0.0589813	0.0587126	0.0584404	0.0583253	0.0582819	0.0580615	0.058162	0.0579062	0.0582431	0.0578929
587	0.0764849	0.0762363	0.0761303	0.0761157	0.076095	0.0761417	0.0762991	0.076097	0.0759841	0.0763181		587	0.0587165	0.0582736	0.0581473	0.0581133	0.0579267	0.057727	0.0579133	0.0576532	0.057872	0.0575252
586.5	0.076097	0.0759885	0.0758956	0.0758776	0.0757094	0.0758059	0.076152	0.0758437	0.0757222	0.0760594		586.5	0.0583535	0.0579612	0.057885	0.0577856	0.0576157	0.0574822	0.0575786	0.0574389	0.0575898	0.057221
586	0.075737	0.0755065	0.0753967	0.0753093	0.0753199	0.0752652	0.0755641	0.0752846	0.0751948	0.0756139		586	0.0578081	0.0575625	0.0573778	0.0572806	0.0572929	0.0570456	0.0571014	0.0569407	0.0571863	0.0569049
585.5	0.0754038	0.0750992	0.0749504	0.074861	0.0750525	0.0746885	0.0750858	0.0748588	0.0747532	0.0751451		585.5	0.0573651	0.0571547	0.0569669	0.0568288	0.0569067	0.0566324	0.0567727	0.0565274	0.0568266	0.0565315
585	0.0749378	0.0746544	0.0743825	0.0743074	0.0744544	0.0741453	0.0746354	0.0743925	0.0742061	0.0746337		585	0.0569444	0.0568553	0.0565693	0.0564167	0.0564844	0.0561393	0.056351	0.0560857	0.0563278	0.0560886
584.5	0.0743432	0.0740938	0.0738032	0.0738076	0.0737983	0.0736835	0.0740078	0.0737622	0.07365	0.0741193		584.5	0.056445	0.056422	0.0560212	0.0559645	0.056019	0.0555707	0.0557694	0.0555293	0.0558137	0.0556621
584	0.0739383	0.0736044	0.073282	0.073341	0.0734575	0.0732803	0.0736283	0.0733241	0.07328	0.0736388		584	0.0560574	0.055929	0.0555677	0.0555758	0.0554759	0.0551312	0.0552659	0.0550715	0.0554282	0.0552392
583.5	0.0733992	0.0731081	0.0727531	0.0727207	0.0729571	0.0728041	0.0730838	0.0728313	0.0727791	0.0731358		583.5	0.0556247	0.0553755	0.0551124	0.0550344	0.0549226	0.0547724	0.0547976	0.0545727	0.0549646	0.054676
583	0.0726336	0.0724498	0.0721374	0.0721358	0.0723101	0.0721555	0.0723118	0.0721886	0.072187	0.0725011		583	0.0550965	0.0546939	0.0544646	0.0543872	0.0542718	0.0541713	0.0543141	0.0539684	0.054348	0.0540804
582.5	0.0721977	0.0719347	0.071708	0.0717104	0.0717207	0.0716883	0.0717421	0.0716742	0.0716313	0.071985		582.5	0.0546554	0.0542345	0.054008	0.0538628	0.0537441	0.0536769	0.0538637	0.053568	0.0539068	0.053537
582	0.0717586	0.0714045	0.0711213	0.0712511	0.0711091	0.0712201	0.0713543	0.0711533	0.0710731	0.0714915		582	0.0541894	0.0537493	0.0535381	0.0533804	0.0532335	0.053241	0.0533047	0.0530898	0.0534056	0.0530556
581.5	0.0710087	0.0707304	0.0703352	0.0706016	0.0705882	0.0704617	0.0707413	0.0705537	0.0703312	0.0706635		581.5	0.0535569	0.0531181	0.0528913	0.0527886	0.052652	0.0525642	0.0527403	0.052505	0.0527718	0.0524226
581	0.070325	0.0701421	0.0698001	0.0699419	0.0700111	0.0696524	0.0700793	0.069971	0.06973	0.070047		581	0.0529907	0.0525438	0.0523677	0.052255	0.0521625	0.052067	0.0522303	0.0519664	0.0521965	0.0519786
580.5	0.0696178	0.0694896	0.0692322	0.0692484	0.0693628	0.0690169	0.0694634	0.0692889	0.0690778	0.0694894		580.5	0.0524205	0.0520577	0.0519226	0.0516656	0.0516439	0.0516035	0.0515979	0.0513361	0.0516337	0.0514111
580	0.0690019	0.0687791	0.0685818	0.0686945	0.0685996	0.0685249	0.0688558	0.0685215	0.0684083	0.0688036		580	0.051776	0.0514901	0.051376	0.051067	0.0510695	0.0510837	0.050912	0.0507173	0.0511106	0.0508264
579.5	0.06827	0.0680906	0.0678401	0.0680112	0.0678691	0.0678381	0.0681041	0.0677399	0.0678021	0.068082		579.5	0.0510555	0.0508143	0.0507638	0.0505071	0.0504905	0.0504198	0.0502891	0.0500585	0.0504255	0.0502884
579	0.0675089	0.0673739	0.0672362	0.0671954	0.0672989	0.0671703	0.0673436	0.0670536	0.0671221	0.0672635		579	0.0505137	0.0502349	0.0501202	0.0499052	0.049824	0.0497227	0.0497298	0.0494724	0.0497904	0.0496648
578.5	0.0668158	0.0667369	0.0665003	0.0664219	0.066652	0.0665056	0.0666381	0.0663825	0.0664546	0.0665197		578.5	0.0500159	0.0496258	0.0494475	0.0492836	0.0490512	0.0490439	0.0491383	0.0489281	0.049184	0.0489703
578	0.0660276	0.0659309	0.0654997	0.0655183	0.0656778	0.0655306	0.065742	0.065563	0.0654887	0.0655913		578	0.0492353	0.0488892	0.0486601	0.0484818	0.0482794	0.0482225	0.0483235	0.0481921	0.048464	0.0481883
577.5	0.0653136	0.0651796	0.0647297	0.0648654	0.064991	0.0647788	0.0649336	0.0647658	0.0646721	0.0648137		577.5	0.0484951	0.0482091	0.0479429	0.0477739	0.0476398	0.0476295	0.0476339	0.047563	0.0477829	0.0474375
577	0.0644067	0.0643502	0.0638989	0.0640979	0.0641332	0.0640134	0.0640639	0.0639532	0.0638504	0.0640508		577	0.0477524	0.0475309	0.0472063	0.0470764	0.0469446	0.0468487	0.0469232	0.0468108	0.047081	0.0467132
576.5	0.0634448	0.0634501	0.0630486	0.0631767	0.0630812	0.0631127	0.0632127	0.0631342	0.0629458	0.0632625		576.5	0.0469525	0.0467145	0.0464022	0.0463653	0.0461711	0.0460891	0.0461245	0.0459823	0.046373	0.0459096
576	0.0625647	0.0626073	0.0622348	0.0621896	0.0621642	0.0622706	0.0624796	0.0622575	0.0621405	0.0624296		576	0.0463785	0.045935	0.0457293	0.0457168	0.0455531	0.0454364	0.0454081	0.0452308	0.0457367	0.0453088
575.5	0.0618103	0.0618512	0.0614493	0.0614027	0.0614354	0.0614568	0.0616242	0.0613935	0.0612475	0.061706		575.5	0.0457275	0.0452504	0.0450528	0.0450287	0.0449593	0.0446562	0.0447563	0.0446145	0.0450955	0.0446797
575	0.0610546	0.0610551	0.0605825	0.0605564	0.0606317	0.0605858	0.0607628	0.0605971	0.0603116	0.0609583		575	0.04493	0.0445891	0.0442966	0.0442291	0.0441812	0.0440182	0.044071	0.043975	0.0443833	0.0439553
574.5	0.0600817	0.0601075	0.0597065	0.0596116	0.0596036	0.0596138	0.0598589	0.0597088	0.0594009	0.0600036		574.5	0.0440208	0.0437501	0.0434913	0.0433876	0.0433409	0.0432944	0.043306	0.0431667	0.0435601	0.0430861
574	0.059092	0.0590518	0.0588161	0.0585989	0.0586191	0.0585882	0.0588876	0.0587306	0.0584925	0.0589925		574	0.0431945	0.0428742	0.0426423	0.0425286	0.0424626	0.0424512	0.0424526	0.0422083	0.042508	0.0421473
573.5	0.0582059	0.0580939	0.0579075	0.057661	0.0578802	0.0578168	0.0580637	0.0578734	0.0576271	0.057992		573.5	0.0424781	0.0420717	0.0418809	0.0417347	0.0416852	0.0417166	0.0417079	0.0414502	0.0416412	0.0413713
573	0.057476	0.0573254	0.0570587	0.0569268	0.0571737	0.057183	0.0572727	0.0570404	0.0569462	0.0572204		573	0.0418829	0.0416266	0.0412611	0.0410906	0.0410812	0.0410636	0.0409898	0.04088	0.0410886	0.0407399
572.5	0.0565791	0.0564876	0.0560693	0.0560359	0.0562787	0.0563281	0.0563928	0.0562149	0.0560763	0.0564058		572.5	0.0411526	0.0409281	0.0404489	0.040371	0.0404066	0.0402927	0.0401678	0.0400601	0.0404148	0.039994
572	0.0553435	0.0554194	0.0549834	0.0551306	0.0550774	0.0550489	0.0552404	0.0550223	0.0549147	0.0552232		572	0.040098	0.0398381	0.0394329	0.0393445	0.0393588	0.0393186	0.0391739	0.0389248	0.0393466	0.0389817
571.5	0.0545304	0.0544921	0.0540858	0.0542913	0.0540403	0.0540408	0.0543453	0.0541842	0.0539054	0.0542401		571.5	0.0392595	0.0389597	0.0386252	0.0384772	0.0384548	0.0384965	0.0384196	0.0381772	0.0384357	0.0381704
571	0.0538281	0.0536827	0.0532958	0.053397	0.0533031	0.0531792	0.0535334	0.0534169	0.0531188	0.0534287		571	0.0385088	0.0381852	0.0379931	0.037846	0.0377551	0.0377695	0.0378113	0.0375821	0.0377775	0.0374646
570.5	0.0529058	0.0527874	0.052462	0.0524114	0.0525497	0.0523412	0.0527121	0.0524273	0.0522868	0.0525179		570.5	0.037685	0.0374611	0.0372136	0.0371651	0.036977	0.0370601	0.0370791	0.0368389	0.0371178	0.036725
570	0.0520957	0.0520289	0.0517523	0.0516431	0.0518106	0.0515859	0.0519241	0.0516561	0.0516191	0.0517174		570	0.0370666	0.0369178	0.0365873	0.036545	0.0364106	0.0364614	0.0364848	0.036185	0.0365672	0.036248
569.5	0.0512871	0.0511867	0.0510009	0.0509022	0.0510013	0.0506638	0.0511419	0.0507882	0.050834	0.0509038		569.5	0.0363953	0.0362614	0.0359543	0.0358965	0.035798	0.0357305	0.0358085	0.0355309	0.0358876	0.035656
569	0.0505318	0.0504213	0.0501881	0.0501629	0.0501184	0.0499266	0.0503828	0.0499942	0.0499688	0.0501945		569	0.0356595	0.035461	0.0353001	0.0352277	0.0351532	0.0350532	0.0352074	0.0348689	0.0351787	0.0349193
568.5	0.0498914	0.0497172	0.0494019	0.0494733	0.0494858	0.0493914	0.0497392	0.0493434	0.0492487	0.0495737		568.5	0.0351161	0.0349864	0.0347695	0.034679	0.034641	0.0345997	0.0346616	0.0342374	0.0346045	0.0343134
568	0.0492669	0.0490893	0.0487762	0.0488799	0.0489026	0.0487072	0.0490233	0.0487601	0.0486668	0.0491548		568	0.0346101	0.0346034	0.0342721	0.0341392	0.0340929	0.0341515	0.0341414	0.0337443	0.0341327	0.0336805
567.5	0.0486239	0.0484253	0.0481442	0.0482059	0.048128	0.0480532	0.0482996	0.0481785	0.0480252	0.0485187		567.5	0.0339818	0.0339581	0.0336628	0.0334491	0.0334346	0.0335075	0.0334992	0.033168	0.0334662	0.0330027
567	0.0479354	0.0477504	0.0475583	0.0475026	0.0474321	0.0475301	0.0476771	0.0475328	0.0473123	0.0477283		567	0.0334954	0.0332942	0.0331	0.032899	0.0328819	0.0328955	0.0329459	0.0326266	0.0329627	0.0326019
566.5	0.0473	0.0471057	0.0468973	0.0468828	0.0467595	0.0468257	0.0470564	0.0467961	0.0466408	0.0470434		566.5	0.0330524	0.0325758	0.032522	0.0324309	0.032402	0.0323551	0.0323553	0.0321274	0.0324089	0.0320795
566	0.0465612	0.0463572	0.0461995	0.0461555	0.0461164	0.0459592	0.0462812	0.0459913	0.0460149	0.0461861		566	0.0324523	0.0319194	0.0318474	0.0317252	0.0317304	0.0316745	0.0316566	0.0314434	0.0317028	0.0314951
565.5	0.0457129	0.0456138	0.0455125	0.0454479	0.0455277	0.0452491	0.045488	0.04522	0.0453106	0.0453869		565.5	0.031786	0.0313094	0.0311597	0.0310218	0.0309665	0.0309063	0.0310755	0.0306935	0.0311015	0.0307691
565	0.0451077	0.0451356	0.044882	0.0448801	0.0449419	0.044747	0.0449352	0.0448111	0.0447064	0.044922		565	0.0313071	0.0309072	0.0307507	0.0306195	0.0305533	0.030459	0.030645	0.0302984	0.0307451	0.0303962
564.5	0.0445029	0.0447521	0.044401	0.044366	0.0443888	0.0442442	0.0444203	0.0443958	0.0441826	0.0444514		564.5	0.0308293	0.0305102	0.0303695	0.0302609	0.0301653	0.030062	0.0302032	0.0299882	0.0301818	0.0299269
564	0.0441771	0.0444573	0.044028	0.0439023	0.0440826	0.0439217	0.0441034	0.044012	0.0437709	0.0440766		564	0.0304612	0.0302218	0.0301721	0.0299902	0.0297457	0.0298642	0.029996	0.0296779	0.0297926	0.0296314
563.5	0.044023	0.0439455	0.0435905	0.0436273	0.0436738	0.0434892	0.0436162	0.0434983	0.0433434	0.0437794		563.5	0.0301409	0.0299005	0.0299308	0.029641	0.0294619	0.0296034	0.0296604	0.0293727	0.0295672	0.0293291
563	0.043572	0.0433786	0.0431408	0.0432776	0.0431544	0.0430334	0.0431695	0.0429678	0.0429076	0.0433578		563	0.0297805	0.0296036	0.0295219	0.0292146	0.0291632	0.0292218	0.0292086	0.028989	0.0291817	0.0288822
562.5	0.0430997	0.0429379	0.0426231	0.0428079	0.0427058	0.0426164	0.0429676	0.0425578	0.0423851	0.0429346		562.5	0.0293534	0.0293283	0.0291425	0.0289178	0.0288302	0.0288457	0.0288303	0.0286391	0.0289341	0.0285057
562	0.0426939	0.0425778	0.0421712	0.0424924	0.0423592	0.0422733	0.042684	0.0422599	0.0420143	0.0425799		562	0.0291432	0.0289542	0.0288372	0.0286173	0.0286507	0.0284714	0.0285302	0.0283893	0.0286893	0.0281162
561.5	0.0422096	0.0422613	0.0418495	0.0420015	0.0420443	0.0418477	0.0422602	0.0419272	0.0416843	0.0420728		561.5	0.028968	0.0285878	0.0284833	0.0282507	0.0283194	0.0281249	0.028172	0.0280833	0.0282966	0.027804
561	0.0418524	0.0418874	0.0416207	0.0415261	0.0417102	0.0414215	0.0419658	0.0415724	0.0412399	0.0416008		561	0.0286938	0.0282832	0.0281611	0.0279056	0.0279921	0.0277475	0.0278429	0.0277216	0.0279561	0.0276114
560.5	0.0415495	0.0415802	0.0414034	0.0412796	0.0413824	0.0412311	0.0417608	0.0412629	0.0410079	0.0412046		560.5	0.0283158	0.0280523	0.0279067	0.0276404	0.0275732	0.0275577	0.0275794	0.0273372	0.0276817	0.0272853
560	0.0414042	0.0412843	0.041158	0.0411781	0.0409922	0.0409991	0.0414447	0.0409933	0.0407839	0.0409797		560	0.0280544	0.0278128	0.0277357	0.0274923	0.0272826	0.0274025	0.0274847	0.0271257	0.0275196	0.0270883
559.5	0.0412665	0.0410232	0.0409671	0.0410942	0.0407062	0.0407803	0.0410728	0.0408234	0.0406054	0.0409157		559.5	0.0279287	0.027646	0.0275844	0.0274012	0.0272081	0.0273214	0.0274276	0.0270911	0.0273663	0.0270471
559	0.0410603	0.0408886	0.0407938	0.0409802	0.040694	0.0407351	0.0409685	0.0406658	0.0404729	0.0409057		559	0.0278415	0.0275658	0.0274914	0.0272052	0.0271677	0.0273347	0.0273654	0.0270488	0.0272571	0.0269408
558.5	0.0406985	0.0406806	0.0404076	0.0405015	0.0405102	0.0404718	0.0408242	0.0403525	0.0401948	0.0405991		558.5	0.0274937	0.0273683	0.0272067	0.0269352	0.0268244	0.0270369	0.0271556	0.026781	0.0269834	0.0266317
558	0.0405603	0.0404861	0.0402579	0.0401712	0.040239	0.0401585	0.0406532	0.0401222	0.0399826	0.0403163		558	0.0273307	0.0272338	0.0270294	0.0268029	0.0267413	0.0267969	0.0269256	0.0265545	0.0268214	0.0265544
557.5	0.0404888	0.0403582	0.040224	0.0400555	0.0401141	0.0400603	0.0404844	0.0399307	0.0398946	0.040221		557.5	0.0272128	0.0271577	0.0269388	0.0267006	0.0266168	0.0267366	0.026701	0.0264277	0.0266814	0.0264693
557	0.040373	0.040222	0.0400292	0.0399482	0.040038	0.0400447	0.0402682	0.0398367	0.0397466	0.0400202		557	0.0270621	0.0269037	0.0267899	0.0265349	0.0264412	0.0266185	0.0265557	0.0263361	0.0266876	0.0263505
556.5	0.0401501	0.0400336	0.0398824	0.0398062	0.0399286	0.0399011	0.0400491	0.0396664	0.0395524	0.039653		556.5	0.0269841	0.0266415	0.0266642	0.0265431	0.0263854	0.0265303	0.0263424	0.0262107	0.0266659	0.0262627
556	0.039972	0.0398019	0.0396297	0.0396168	0.0397666	0.0396228	0.039801	0.0395693	0.0393419	0.0395646		556	0.0269058	0.0265644	0.0265776	0.0264042	0.0262054	0.0264956	0.0261142	0.0259995	0.0265808	0.0260928
555.5	0.0397954	0.0396221	0.0393595	0.03953	0.0396247	0.0393681	0.0396469	0.0394273	0.0391677	0.0394604		555.5	0.0268151	0.0264468	0.026472	0.0261248	0.026155	0.0262335	0.0261005	0.0259605	0.0263405	0.0258629
555	0.039723	0.0395514	0.0392291	0.0393852	0.0395043	0.0392298	0.0395539	0.0392891	0.0391793	0.039344		555	0.0267366	0.0262619	0.0263295	0.0260125	0.0260947	0.0261523	0.0260367	0.0258331	0.0262185	0.0257892
554.5	0.0397821	0.0395601	0.0392592	0.0393651	0.0394074	0.0391683	0.039485	0.0393069	0.0391773	0.0393519		554.5	0.0267483	0.0261766	0.0262118	0.0260019	0.0260292	0.0261668	0.0260351	0.0256603	0.0261805	0.0258335
554	0.0397755	0.0394324	0.0392341	0.0394036	0.0394275	0.039255	0.0394672	0.0391202	0.0391418	0.0391678		554	0.0267159	0.0262389	0.0261489	0.0259442	0.0259225	0.0260504	0.0260662	0.025581	0.0260729	0.025715
553.5	0.0396153	0.0392692	0.0392313	0.0394341	0.0393612	0.0392432	0.0394225	0.0389199	0.0389882	0.039094		553.5	0.0266449	0.0263709	0.0260795	0.025999	0.0259203	0.025991	0.0259499	0.025594	0.0259826	0.025666
553	0.0394674	0.0392549	0.0390977	0.039278	0.0392988	0.0392597	0.0393191	0.0389935	0.038804	0.0391296		553	0.026565	0.026405	0.0261477	0.0260022	0.0258609	0.0259303	0.0258737	0.0256742	0.0260059	0.0256797
552.5	0.0395523	0.0393845	0.0390146	0.0392131	0.039347	0.0392741	0.0393776	0.0390627	0.0388984	0.0392616		552.5	0.026576	0.0265351	0.0263	0.0260372	0.0259498	0.0259485	0.0259122	0.0257134	0.0261183	0.0257649
552	0.0397502	0.0395138	0.0391957	0.0393195	0.0394436	0.0393504	0.0395394	0.0392213	0.0391458	0.0395553		552	0.0267498	0.0266075	0.0264977	0.0261933	0.026162	0.026075	0.0261312	0.0259247	0.0262709	0.0259678
551.5	0.0396644	0.03951	0.039241	0.0392422	0.0394373	0.0394062	0.0394827	0.0392202	0.0391436	0.0395415		551.5	0.0266442	0.0265043	0.0264418	0.0261835	0.0261642	0.0260397	0.0261865	0.0259812	0.0263482	0.0259407
551	0.0396711	0.0393916	0.0392289	0.0391743	0.0393403	0.0392764	0.0394634	0.0391459	0.0390122	0.0392783		551	0.0265228	0.0263564	0.0264417	0.0261144	0.0259616	0.025959	0.0260305	0.0259021	0.0262304	0.0258398
550.5	0.0396312	0.039358	0.0393727	0.0392558	0.0391808	0.0392021	0.0394921	0.0390995	0.039011	0.0391345		550.5	0.0266156	0.0264977	0.0264644	0.0261348	0.0259704	0.0260463	0.0259736	0.0259458	0.0261302	0.0257901
550	0.0396943	0.0394226	0.039493	0.0394776	0.0393378	0.039339	0.0396122	0.0392252	0.0391599	0.0392073		550	0.0266538	0.026593	0.0264967	0.0262487	0.0260716	0.0261164	0.0261891	0.0260378	0.0262172	0.0259185
549.5	0.039773	0.0396786	0.0394638	0.0396239	0.0395245	0.0396367	0.0397075	0.039375	0.0392797	0.0393982		549.5	0.0267592	0.0266888	0.0266327	0.0263529	0.0262627	0.0261788	0.026427	0.0260586	0.0264542	0.0261347
549	0.0397376	0.0397984	0.0394537	0.0396429	0.0395603	0.0396839	0.0397058	0.0394598	0.0392353	0.0394954		549	0.0268834	0.0267653	0.0266546	0.0263369	0.0263299	0.0262889	0.0263903	0.0259957	0.0265627	0.0262358
548.5	0.0397391	0.0396819	0.0395083	0.0395947	0.0395776	0.0395539	0.0396854	0.0395289	0.0391509	0.0394976		548.5	0.0268553	0.0266917	0.0266648	0.0262966	0.026172	0.0262023	0.0263242	0.0261734	0.0265182	0.0263011
548	0.0398723	0.0397421	0.0395841	0.0396534	0.0396645	0.0395375	0.0396957	0.0396392	0.0393461	0.039609		548	0.0269875	0.0268682	0.0267915	0.0264226	0.026228	0.0261537	0.0263713	0.0263035	0.0265417	0.0264698
547.5	0.0399841	0.0398036	0.0396659	0.0398466	0.0398069	0.0396363	0.0398383	0.0397894	0.0395505	0.0397805		547.5	0.0271891	0.0271426	0.0269253	0.0266211	0.0266585	0.0263645	0.0265666	0.0263706	0.0267372	0.0266036
547	0.0400093	0.0398194	0.0397123	0.0398895	0.0398222	0.0397151	0.0398719	0.0398276	0.0395951	0.0398091		547	0.0272538	0.0271139	0.0269309	0.0266475	0.026749	0.0265523	0.026642	0.0263662	0.0267685	0.0265563
546.5	0.04004	0.0400469	0.0398	0.0400067	0.0398902	0.0398071	0.0399345	0.0398576	0.0397297	0.0399078		546.5	0.0272694	0.0270793	0.0269401	0.0267588	0.0267878	0.0266189	0.0267355	0.0264952	0.0267878	0.0265298
546	0.0401034	0.040231	0.0398828	0.040006	0.0399401	0.0398458	0.0399392	0.0398382	0.0397059	0.0399112		546	0.0272752	0.0271212	0.0270273	0.0268982	0.0268665	0.0267949	0.026834	0.0265076	0.0268944	0.0264969
545.5	0.0401268	0.040146	0.0398879	0.0399902	0.0399538	0.0398962	0.0398244	0.0397607	0.0396207	0.0399369		545.5	0.0272841	0.0270851	0.0271173	0.0268831	0.0268615	0.0268389	0.0267852	0.026516	0.0268326	0.0264396
545	0.0402072	0.0401462	0.0399411	0.0401884	0.0399349	0.0400831	0.0399629	0.0398579	0.0397264	0.040024		545	0.0274586	0.0271949	0.0272542	0.0269305	0.0269208	0.0268514	0.026876	0.0266215	0.0269479	0.026574
544.5	0.0403933	0.0403147	0.0400779	0.0402943	0.0399951	0.0400726	0.0400721	0.0399862	0.0398648	0.0400876		544.5	0.0275662	0.027171	0.0273281	0.0270491	0.0270175	0.0269433	0.0269716	0.0267213	0.027199	0.02676
544	0.0405125	0.0405273	0.0402453	0.0404414	0.0403152	0.0401885	0.0401938	0.0401433	0.0400698	0.0401422		544	0.0276188	0.0272804	0.0274668	0.0272217	0.0271326	0.0271917	0.0271395	0.0269291	0.0273358	0.0269719
543.5	0.0407247	0.0408095	0.0403782	0.0406063	0.040644	0.0404417	0.0404483	0.0404763	0.0402684	0.0405		543.5	0.027899	0.0276523	0.0277208	0.0275003	0.0273774	0.0275729	0.0274557	0.0272452	0.0275187	0.0273049
543	0.0409372	0.0411789	0.0407578	0.0407944	0.040916	0.0407092	0.0407929	0.0408528	0.0405222	0.0409186		543	0.0282426	0.0281273	0.028012	0.0278016	0.0277731	0.0279494	0.0277144	0.0275506	0.0277382	0.0276276
542.5	0.0411043	0.0412099	0.0410069	0.0408843	0.0408546	0.0407499	0.0410678	0.0410203	0.0407098	0.0409824		542.5	0.0283598	0.0283621	0.0281515	0.0279648	0.0279763	0.0280564	0.0279236	0.0276512	0.0279057	0.0277211
542	0.041113	0.040925	0.0409994	0.0409442	0.0408184	0.0406834	0.0409755	0.041015	0.0407286	0.0409303		542	0.0283338	0.0282071	0.0281963	0.0279581	0.028037	0.0280166	0.0279434	0.0276166	0.0279455	0.0277372
541.5	0.0411693	0.0408405	0.0409847	0.0409771	0.0408963	0.040897	0.0408947	0.0410077	0.0407471	0.0409623		541.5	0.02839	0.0282289	0.0282773	0.0279883	0.0280577	0.0280297	0.0279285	0.0276617	0.0279602	0.0278195
541	0.041426	0.0410013	0.0411988	0.0410485	0.0410548	0.0411618	0.041106	0.0410556	0.0408614	0.0410539		541	0.0286113	0.0284502	0.0285084	0.0281532	0.0281968	0.0281757	0.0281442	0.0278635	0.0281739	0.0279806
540.5	0.0414237	0.0412728	0.0413247	0.0412087	0.0411897	0.041332	0.0413297	0.0411547	0.0410218	0.0412646		540.5	0.0288044	0.0285847	0.0286337	0.0283614	0.0282177	0.0284129	0.0282703	0.0279988	0.0284009	0.0281463
540	0.0416271	0.0416627	0.0415653	0.0415383	0.0414308	0.0414906	0.0415419	0.0414053	0.0412592	0.0415524		540	0.0289794	0.0288021	0.0288759	0.0287031	0.0283907	0.0287427	0.028553	0.0281174	0.0286629	0.0284508
539.5	0.0419648	0.0420438	0.0418182	0.041808	0.0417717	0.0417068	0.0417662	0.0416449	0.0415739	0.041835		539.5	0.0292155	0.0291484	0.0292336	0.0290708	0.0289169	0.0289946	0.0288891	0.0284737	0.0291469	0.0288447
539	0.0421805	0.0422367	0.0420321	0.0418636	0.0420809	0.0418715	0.0419761	0.0418308	0.0417396	0.0419756		539	0.0294452	0.029312	0.0294591	0.0292973	0.0292531	0.0290748	0.0291186	0.0288807	0.0294958	0.0291249
538.5	0.0423944	0.0423288	0.0422319	0.0419752	0.0423521	0.0420747	0.0421861	0.0419727	0.0418779	0.0420101		538.5	0.0297478	0.0295833	0.0296751	0.0295195	0.0294677	0.0293042	0.0293501	0.029036	0.0295692	0.0293898
538	0.0425505	0.0425245	0.0425021	0.0423067	0.0425532	0.0424311	0.0425168	0.0422171	0.0421361	0.0422667		538	0.0300408	0.0300906	0.0299569	0.029769	0.0297194	0.0295507	0.0296267	0.0293154	0.0297265	0.0296996
537.5	0.0426998	0.0427398	0.0426744	0.0425697	0.0427795	0.0426864	0.0428247	0.0425197	0.0424601	0.0424881		537.5	0.0304648	0.0304027	0.0301906	0.0300028	0.0300077	0.0297801	0.0299733	0.0296753	0.0300041	0.0299056
537	0.0430382	0.0429192	0.0427887	0.0428445	0.0429059	0.0428416	0.0429755	0.0427458	0.0427225	0.0427348		537	0.0309087	0.0306346	0.0304223	0.0301628	0.0302319	0.0300435	0.0302595	0.030013	0.0302371	0.0301037
536.5	0.0432869	0.0431136	0.0429964	0.0430518	0.0429353	0.0430685	0.0429879	0.0430277	0.0429484	0.0430268		536.5	0.0312274	0.0308368	0.0306962	0.0304049	0.0303273	0.030362	0.0305169	0.03027	0.0304844	0.0304649
536	0.0434295	0.043389	0.043322	0.0432659	0.0430765	0.0433216	0.0432153	0.0432765	0.0432379	0.0433368		536	0.0314485	0.0310411	0.0310454	0.0308708	0.0305992	0.0307365	0.030676	0.0305721	0.0309227	0.0307875
535.5	0.0437115	0.043822	0.0437164	0.0434994	0.0435341	0.0436632	0.0436348	0.0435753	0.0435237	0.043751		535.5	0.0317523	0.0314954	0.031559	0.0314059	0.0310403	0.0311324	0.0310594	0.0308584	0.0314022	0.031204
535	0.0441078	0.0442637	0.0440838	0.0438884	0.0440151	0.0441524	0.0441452	0.0439042	0.0438799	0.0441663		535	0.0322331	0.0320788	0.0319852	0.0318923	0.0315996	0.0314985	0.0316047	0.0312432	0.0317525	0.0315395
534.5	0.0445349	0.0445806	0.0444265	0.0442839	0.0444137	0.0444981	0.0444974	0.0441979	0.0442075	0.044388		534.5	0.0327213	0.0324716	0.0323459	0.0323227	0.0321678	0.0318268	0.0321889	0.0318454	0.0322257	0.0319374
534	0.044869	0.0450893	0.0449577	0.0448257	0.0448528	0.0448297	0.0449388	0.044656	0.0446321	0.0447167		534	0.0332042	0.0328338	0.0329299	0.0328116	0.0326682	0.0325644	0.0327521	0.0324103	0.0327139	0.0326182
533.5	0.0452679	0.0453713	0.0453603	0.0452784	0.0451589	0.0451031	0.0453405	0.0449471	0.0450151	0.0450428		533.5	0.0336501	0.0333983	0.0334301	0.0332629	0.0330031	0.0331006	0.0332047	0.032954	0.0332966	0.0331104
533	0.045731	0.0456951	0.04553	0.0455465	0.0455149	0.0455261	0.0456869	0.0452945	0.0453179	0.0454942		533	0.0342	0.0339486	0.0338694	0.0337465	0.0333968	0.0334735	0.03368	0.0335244	0.0339491	0.0335545
532.5	0.0461902	0.0462426	0.0459367	0.0459427	0.0459429	0.0459831	0.0462541	0.0458034	0.0456576	0.0459448		532.5	0.0348322	0.0345052	0.0343255	0.0343763	0.0339775	0.0339444	0.0341772	0.0340034	0.0343803	0.034118
532	0.0465514	0.046813	0.0463954	0.0464736	0.0463394	0.0464667	0.0466707	0.0463374	0.0461868	0.0463279		532	0.0355189	0.0351009	0.0349017	0.0350899	0.0347055	0.0347494	0.0348527	0.0346224	0.0348073	0.0348343
531.5	0.0471152	0.0475099	0.0469366	0.047097	0.0469458	0.0470541	0.0471908	0.0469659	0.046842	0.0469892		531.5	0.0362867	0.0358982	0.0356593	0.0357495	0.035569	0.0355612	0.0355738	0.0353967	0.0355144	0.0356397
531	0.0477432	0.0479655	0.0475149	0.0476271	0.0474992	0.0475296	0.0476176	0.0475184	0.0472964	0.0475137		531	0.0368509	0.0365973	0.0363626	0.0363509	0.0362472	0.0361913	0.0361821	0.0360058	0.0361775	0.0362906
530.5	0.0484108	0.0483273	0.0480665	0.0481832	0.0480725	0.0480926	0.0482354	0.0481552	0.0478537	0.0479921		530.5	0.0375726	0.0373536	0.0371059	0.037082	0.0369285	0.0368854	0.0368343	0.0366967	0.0368831	0.0369929
530	0.0490499	0.0488835	0.0486725	0.0487308	0.0486874	0.048669	0.0488434	0.0486995	0.0485721	0.0485587		530	0.0383148	0.0382096	0.0379202	0.0378743	0.0375971	0.0375175	0.0375719	0.0373943	0.0376027	0.0377011
529.5	0.0498463	0.0498446	0.0495676	0.0495669	0.0495023	0.0496147	0.0496596	0.0494884	0.0494325	0.0495298		529.5	0.0392306	0.0391753	0.0388693	0.0388679	0.038573	0.0384016	0.0386069	0.0384692	0.0385353	0.0387583
529	0.0505112	0.0506149	0.0502865	0.0503092	0.0500906	0.0504369	0.0503803	0.0501926	0.0501494	0.0503706		529	0.0402414	0.0401043	0.0397548	0.0397226	0.0395303	0.0393964	0.039623	0.0393071	0.0396224	0.0396443
528.5	0.0513536	0.0514176	0.0511817	0.0512081	0.051021	0.0513771	0.0513066	0.0510656	0.0510424	0.0512727		528.5	0.0415083	0.0412982	0.0409109	0.040879	0.0406389	0.0406081	0.0407654	0.0403885	0.0408371	0.0407373
528	0.0523451	0.0524026	0.0522074	0.0522614	0.0520816	0.0522947	0.0524792	0.052194	0.0520878	0.0522866		528	0.0427367	0.0425732	0.0420822	0.0420477	0.0417931	0.0418422	0.0419128	0.0415895	0.0419337	0.04199
527.5	0.0531421	0.0531137	0.0530463	0.0530793	0.0528473	0.0530288	0.0533158	0.0530176	0.052867	0.0530638		527.5	0.0436948	0.0435661	0.0431485	0.0430062	0.0427632	0.0428818	0.0429411	0.0425997	0.0427819	0.0429402
527	0.0538913	0.0538838	0.0537965	0.0538143	0.0535802	0.0539395	0.0540003	0.0538054	0.0536738	0.0539152		527	0.0446895	0.0445839	0.0441938	0.0440667	0.0438282	0.0437775	0.0441267	0.0436093	0.0438099	0.0439627
526.5	0.054844	0.0549825	0.054802	0.0548191	0.0546127	0.0550511	0.054985	0.0548442	0.0546298	0.0551412		526.5	0.0458995	0.0457583	0.0454765	0.0452947	0.0450837	0.0450405	0.0453532	0.0449461	0.0451046	0.0452057
526	0.055907	0.0561899	0.0559212	0.0559431	0.0557534	0.0561733	0.0560996	0.0559464	0.0557004	0.0562005		526	0.0471886	0.0470099	0.0468761	0.0466564	0.0464623	0.0464588	0.0466165	0.0463189	0.0464741	0.0465057
525.5	0.0571086	0.0573902	0.0570336	0.0570494	0.0569438	0.0572877	0.057272	0.0570139	0.0567556	0.0572242		525.5	0.0485663	0.04848	0.0482109	0.0480891	0.0477527	0.0478353	0.0480397	0.0476785	0.0478598	0.0478399
525	0.0584791	0.0586116	0.0580598	0.058275	0.0581589	0.0584939	0.0586521	0.0582479	0.0579173	0.0584188		525	0.0500829	0.0499725	0.0496368	0.0495465	0.0492077	0.0493176	0.0494843	0.0492218	0.0493038	0.0493856
524.5	0.0597891	0.0598751	0.059251	0.0594955	0.0593688	0.0596166	0.0599215	0.059408	0.0592173	0.0596613		524.5	0.0516827	0.0514172	0.051117	0.0509984	0.0508384	0.0509364	0.0508347	0.0507291	0.0508661	0.050892
524	0.0610974	0.0612153	0.0607514	0.0608966	0.0607747	0.0608538	0.0612392	0.060835	0.0607128	0.0610212		524	0.0533011	0.0530755	0.0527048	0.0526583	0.0525838	0.0526171	0.0525592	0.0523687	0.0526422	0.0525925
523.5	0.062429	0.0625458	0.0621734	0.0622628	0.0619868	0.0623039	0.062598	0.0623199	0.0621787	0.0622374		523.5	0.0550136	0.0549175	0.0545122	0.0544259	0.0544881	0.0542132	0.0544635	0.0541591	0.0544211	0.0543114
523	0.0639028	0.0640106	0.0637077	0.0637674	0.063379	0.0639039	0.0640639	0.0638968	0.0637698	0.0637579		523	0.0568618	0.0568647	0.0564835	0.0562756	0.056415	0.0560233	0.0563611	0.0560535	0.0562977	0.0561002
522.5	0.0653504	0.0654564	0.0652278	0.065306	0.0649549	0.0653023	0.0655963	0.0653168	0.0652358	0.0653336		522.5	0.0588132	0.0586958	0.0584005	0.0581001	0.0581415	0.0578736	0.0581718	0.0577724	0.0580851	0.0578548
522	0.0668347	0.066951	0.0666945	0.0668197	0.0664237	0.06672	0.0669706	0.0667168	0.0665937	0.066865		522	0.060758	0.0604347	0.0601538	0.059862	0.0597589	0.0596171	0.0600015	0.059547	0.0598419	0.059693
521.5	0.0684573	0.0685401	0.0683071	0.0684729	0.0682163	0.0683547	0.0685554	0.0684349	0.0682359	0.068522		521.5	0.0628346	0.0625032	0.0621198	0.0618293	0.0617715	0.0616244	0.0621355	0.0615345	0.061852	0.0617095
521	0.070129	0.0701465	0.0698268	0.0699554	0.0698134	0.0699941	0.0702544	0.0699563	0.0699644	0.0701592		521	0.0646878	0.0644875	0.0639808	0.0637579	0.0636563	0.0636172	0.064088	0.0634597	0.06376	0.0636017
520.5	0.0717777	0.0719164	0.0716292	0.0716351	0.0713452	0.0716635	0.0719094	0.0714802	0.0716777	0.0717776		520.5	0.0665629	0.0665005	0.0659985	0.0658431	0.0657743	0.0656497	0.0660295	0.0655321	0.0657479	0.06551
520	0.0733877	0.0735675	0.0734242	0.0732953	0.0729816	0.0733762	0.0734989	0.0730664	0.0732547	0.0733939		520	0.0685684	0.0686563	0.0680888	0.067823	0.0679292	0.0676387	0.0679712	0.0675828	0.0678457	0.0675439
519.5	0.0752095	0.0752488	0.0753291	0.0751731	0.074909	0.0752009	0.0752037	0.0748784	0.0750476	0.07518		519.5	0.0707596	0.0709212	0.0703406	0.0700019	0.0700622	0.0698464	0.0701841	0.0696679	0.0700495	0.0697798
519	0.0771634	0.0771632	0.0772125	0.0772029	0.0768987	0.0771431	0.0771772	0.0769697	0.0770736	0.0771962		519	0.0731151	0.0732234	0.0727186	0.0724223	0.0724908	0.0722068	0.0725767	0.0720325	0.0723793	0.0721847
518.5	0.0790046	0.0790384	0.0789556	0.079041	0.0786682	0.0789158	0.0790749	0.0788473	0.0788351	0.0790068		518.5	0.0753667	0.0753919	0.0748333	0.0746381	0.0746126	0.0744592	0.0747661	0.0742623	0.0745441	0.0744196
518	0.0806998	0.0808017	0.0805899	0.0807821	0.0804607	0.0805836	0.0807725	0.0805958	0.0805791	0.080547		518	0.0775561	0.0776043	0.0769026	0.0766295	0.0766435	0.0766683	0.0767923	0.0763927	0.0765973	0.0766074
517.5	0.0826046	0.0827404	0.0825381	0.0826768	0.0825007	0.0825257	0.0825924	0.0826231	0.08242	0.0824394		517.5	0.0799695	0.0799443	0.0792745	0.0789533	0.0790093	0.079107	0.0790627	0.0786997	0.0790762	0.0789661
517	0.0843925	0.0846401	0.0845511	0.0845409	0.0842577	0.0844634	0.0845321	0.0845073	0.084248	0.084476		517	0.0823369	0.0821042	0.0816938	0.0813609	0.0813424	0.0814189	0.0812985	0.0810207	0.0814031	0.0812017
516.5	0.0864294	0.0866649	0.0866315	0.0864918	0.086029	0.0865584	0.0865912	0.0865557	0.0863396	0.0866749		516.5	0.0847496	0.0845526	0.0842636	0.0839256	0.0838174	0.083862	0.0838029	0.0834048	0.0838467	0.0836554
516	0.0885667	0.0885628	0.0885834	0.0885247	0.0879869	0.088577	0.0887127	0.0885959	0.0884546	0.0888052		516	0.0872732	0.087192	0.0866641	0.0865141	0.0861569	0.0862108	0.0862978	0.0858345	0.0862362	0.086111
515.5	0.0906168	0.0905231	0.0905374	0.0906173	0.0901153	0.0905879	0.0908811	0.0904914	0.0904948	0.0908371		515.5	0.0897037	0.0896379	0.0890227	0.08885	0.0883422	0.0885124	0.0887764	0.0883139	0.0886331	0.0885959
515	0.0927396	0.092706	0.0925726	0.0926973	0.0922756	0.0926749	0.0929653	0.0925198	0.0925677	0.0928796		515	0.0921529	0.0921889	0.0915066	0.0913554	0.0908085	0.0910095	0.0913596	0.0908278	0.0910033	0.091103
514.5	0.0949271	0.094941	0.0947134	0.0948694	0.0944149	0.0948896	0.0949998	0.0946663	0.0947291	0.0950219		514.5	0.0946238	0.0949035	0.0940882	0.0939849	0.0935649	0.0937292	0.093927	0.0933292	0.0936535	0.0936992
514	0.0970641	0.0971152	0.0968293	0.0969392	0.0965634	0.096944	0.0969283	0.0968629	0.0968086	0.0972276		514	0.0970328	0.0973573	0.0967088	0.0966359	0.0962343	0.0963895	0.0964456	0.095959	0.0963391	0.0962042
513.5	0.0991972	0.0992541	0.0989808	0.0990601	0.0987333	0.0989386	0.0990562	0.0990115	0.0988374	0.099363		513.5	0.0996605	0.0999245	0.0993207	0.0992597	0.0989096	0.0990217	0.099011	0.0985786	0.0988777	0.0987013
513	0.101379	0.101356	0.101133	0.101221	0.100957	0.101036	0.101267	0.101153	0.10087	0.101467		513	0.102485	0.102538	0.101808	0.101808	0.10153	0.101664	0.101522	0.101127	0.101349	0.10128
512.5	0.103466	0.103337	0.103056	0.103242	0.103062	0.10311	0.103323	0.103154	0.102845	0.103459		512.5	0.105114	0.104986	0.104338	0.104291	0.103986	0.104236	0.103895	0.103728	0.103842	0.103842
512	0.105611	0.105553	0.1052	0.10534	0.105161	0.10524	0.105417	0.105261	0.105047	0.105496		512	0.107569	0.107581	0.106964	0.106857	0.106631	0.106745	0.106505	0.106238	0.106482	0.106464
511.5	0.107813	0.107753	0.107474	0.107449	0.107296	0.107347	0.107558	0.107417	0.107259	0.107579		511.5	0.110197	0.110421	0.109569	0.109431	0.109285	0.109215	0.109189	0.108974	0.109163	0.109093
511	0.109948	0.109738	0.109628	0.109642	0.109357	0.109579	0.109726	0.109522	0.109343	0.109688		511	0.112918	0.113087	0.112164	0.11204	0.111783	0.111765	0.111867	0.111617	0.111786	0.111567
510.5	0.111991	0.11181	0.111784	0.111628	0.111397	0.111771	0.111901	0.111566	0.111418	0.11195		510.5	0.115596	0.115654	0.114733	0.114631	0.114334	0.114311	0.114469	0.114098	0.114378	0.11409
510	0.114045	0.113962	0.113685	0.113561	0.113436	0.113714	0.113828	0.113523	0.113401	0.114079		510	0.118099	0.118191	0.117205	0.117091	0.116842	0.116786	0.116922	0.116634	0.116824	0.116521
509.5	0.115971	0.115918	0.115616	0.115689	0.115452	0.115689	0.115829	0.115432	0.115303	0.115901		509.5	0.120538	0.120682	0.119697	0.119455	0.119256	0.119237	0.119289	0.119129	0.119219	0.11899
509	0.118017	0.117966	0.117737	0.11783	0.117529	0.117674	0.117908	0.117554	0.117359	0.117768		509	0.123144	0.123341	0.122268	0.122113	0.12183	0.121862	0.121854	0.12172	0.121713	0.12153
508.5	0.120054	0.120031	0.119802	0.119885	0.119545	0.11958	0.119831	0.119608	0.119423	0.119652		508.5	0.125574	0.12577	0.12476	0.124571	0.124228	0.124352	0.124409	0.124107	0.124092	0.123991
508	0.12209	0.121923	0.121624	0.12181	0.121475	0.121404	0.121725	0.121439	0.121286	0.121456		508	0.127963	0.128146	0.127174	0.126821	0.126638	0.126685	0.126795	0.126345	0.12637	0.126417
507.5	0.123947	0.123777	0.123397	0.123726	0.12329	0.123291	0.12363	0.123263	0.123165	0.123412		507.5	0.1304	0.130544	0.129521	0.1292	0.129111	0.128994	0.12916	0.128623	0.128777	0.128729
507	0.125756	0.125548	0.125299	0.125611	0.125129	0.125203	0.125537	0.125176	0.125111	0.125328		507	0.132857	0.132958	0.13193	0.131682	0.131425	0.131357	0.131477	0.131063	0.131282	0.131113
506.5	0.127561	0.127399	0.12718	0.127322	0.126964	0.127029	0.127304	0.127073	0.126886	0.127088		506.5	0.135172	0.135293	0.134254	0.134068	0.133833	0.133792	0.133855	0.133518	0.133648	0.133516
506	0.129392	0.129296	0.129044	0.129159	0.1287	0.128839	0.129043	0.128808	0.128764	0.128754		506	0.137487	0.137534	0.136606	0.136401	0.136129	0.136232	0.136251	0.135793	0.135989	0.135854
505.5	0.131041	0.131081	0.130741	0.130805	0.130518	0.130499	0.130719	0.130394	0.130305	0.130397		505.5	0.139683	0.139719	0.138831	0.138602	0.13826	0.138554	0.138532	0.137911	0.138294	0.138008
505	0.132803	0.132628	0.132319	0.13239	0.132156	0.13201	0.132432	0.132027	0.131866	0.132154		505	0.141772	0.141843	0.141059	0.140716	0.140321	0.140712	0.140775	0.139984	0.140517	0.140131
504.5	0.1343	0.134224	0.133824	0.133924	0.133785	0.133668	0.133814	0.133619	0.133361	0.133846		504.5	0.144037	0.143947	0.143184	0.142846	0.142387	0.142646	0.142819	0.142112	0.14254	0.142201
504	0.135632	0.135541	0.135179	0.135269	0.135165	0.135081	0.13504	0.13486	0.134649	0.135267		504	0.145991	0.145802	0.144948	0.144725	0.144184	0.144455	0.144577	0.144033	0.144297	0.144103
503.5	0.137016	0.136888	0.136551	0.136694	0.136534	0.136601	0.136575	0.136225	0.136026	0.136617		503.5	0.147892	0.147788	0.146788	0.14678	0.146054	0.146365	0.146536	0.145986	0.146291	0.145999
503	0.138435	0.138113	0.137847	0.137864	0.137817	0.137956	0.137999	0.137561	0.137328	0.137864		503	0.149679	0.14955	0.148557	0.148513	0.148087	0.148117	0.148318	0.147875	0.148039	0.147767
502.5	0.139596	0.139056	0.138859	0.138775	0.138703	0.138868	0.138976	0.138535	0.138408	0.138893		502.5	0.151179	0.151067	0.150106	0.150001	0.14979	0.14956	0.149847	0.149334	0.149502	0.149312
502	0.140637	0.140165	0.139855	0.139928	0.13971	0.139926	0.140019	0.139636	0.13951	0.139851		502	0.152708	0.152757	0.151682	0.151537	0.15132	0.151021	0.151404	0.150742	0.15104	0.15089
501.5	0.141642	0.141312	0.140965	0.141011	0.140691	0.140938	0.140999	0.140669	0.140531	0.14081		501.5	0.154209	0.154288	0.153295	0.152972	0.152725	0.152586	0.152933	0.152352	0.152519	0.15238
501	0.142564	0.1424	0.141865	0.141926	0.141641	0.141925	0.141771	0.141587	0.141448	0.141889		501	0.155689	0.155851	0.154802	0.154412	0.154112	0.154153	0.154342	0.153891	0.154005	0.153891
500.5	0.14349	0.143274	0.142688	0.142794	0.142519	0.142927	0.1426	0.142383	0.142346	0.142841		500.5	0.157317	0.157212	0.156195	0.155705	0.155567	0.15556	0.155761	0.155222	0.155473	0.15535
500	0.144058	0.144121	0.14382	0.143889	0.143603	0.143659	0.143678	0.143405	0.14347	0.143452		500	0.158749	0.158709	0.157777	0.157605	0.157019	0.156941	0.157305	0.156872	0.157094	0.156945
499.5	0.144654	0.144786	0.144323	0.144341	0.144281	0.144244	0.144428	0.144038	0.14405	0.144132		499.5	0.159789	0.159845	0.158915	0.158748	0.15793	0.15813	0.158307	0.157906	0.157911	0.157889
499	0.145367	0.145477	0.144986	0.144912	0.144937	0.1449	0.145082	0.144736	0.144793	0.145028		499	0.160838	0.161021	0.160037	0.159849	0.159135	0.159292	0.159401	0.159009	0.158988	0.158975
498.5	0.145798	0.14599	0.145378	0.145495	0.14523	0.145253	0.145395	0.145147	0.145181	0.145538		498.5	0.161745	0.161707	0.160846	0.160718	0.160142	0.16015	0.160282	0.159831	0.159977	0.159861
498	0.145986	0.14627	0.145767	0.145786	0.145675	0.145581	0.145629	0.14554	0.145413	0.145946		498	0.162477	0.16236	0.161587	0.161251	0.160929	0.160944	0.161007	0.160524	0.160722	0.160531
497.5	0.146258	0.146671	0.14629	0.1462	0.146044	0.146016	0.146096	0.146006	0.145738	0.146256		497.5	0.163077	0.16322	0.162285	0.161952	0.161616	0.161734	0.161784	0.161494	0.161484	0.161191
497	0.146632	0.14682	0.146541	0.14652	0.146182	0.146302	0.146407	0.146372	0.145987	0.146487		497	0.163641	0.163701	0.162821	0.162614	0.16215	0.162423	0.162444	0.162209	0.161975	0.161879
496.5	0.146767	0.146792	0.146646	0.146539	0.146355	0.146555	0.146488	0.146354	0.146121	0.146715		496.5	0.164096	0.164141	0.163217	0.163016	0.162534	0.162693	0.162864	0.162635	0.162371	0.162275
496	0.14677	0.146898	0.14673	0.14662	0.146412	0.146685	0.146658	0.146442	0.146409	0.146921		496	0.164617	0.164687	0.163582	0.16334	0.162984	0.163014	0.163256	0.163039	0.16286	0.162675
495.5	0.146778	0.14693	0.146705	0.146612	0.14652	0.146581	0.146512	0.146515	0.146375	0.146944		495.5	0.165019	0.16504	0.163947	0.163652	0.163337	0.163322	0.163515	0.163249	0.163153	0.163052
495	0.146807	0.146853	0.146673	0.14655	0.146529	0.146519	0.146486	0.146468	0.146329	0.146894		495	0.165306	0.165228	0.164274	0.163895	0.163545	0.163461	0.16374	0.163363	0.163328	0.163306
494.5	0.146736	0.146699	0.146389	0.146427	0.146426	0.146409	0.146332	0.146256	0.146265	0.146661		494.5	0.16534	0.165133	0.164258	0.16377	0.163499	0.163481	0.163806	0.16334	0.16328	0.163354
494	0.146483	0.146527	0.146071	0.146146	0.146179	0.146149	0.146134	0.146075	0.146024	0.146416		494	0.165279	0.165042	0.16416	0.163633	0.16325	0.163526	0.163685	0.163156	0.163372	0.16322
493.5	0.14628	0.146422	0.145997	0.145887	0.146124	0.14612	0.146155	0.146123	0.146045	0.146484		493.5	0.165331	0.165102	0.16414	0.163718	0.163322	0.163591	0.163606	0.163184	0.163422	0.163265
493	0.146252	0.146406	0.145943	0.145916	0.14608	0.146193	0.146256	0.146135	0.146121	0.146441		493	0.165331	0.165134	0.164249	0.163893	0.163545	0.163683	0.163654	0.163362	0.163487	0.163306
492.5	0.146084	0.146199	0.145619	0.145892	0.145824	0.146008	0.14622	0.145882	0.145964	0.146194		492.5	0.1652	0.164938	0.164251	0.163787	0.163486	0.163605	0.163629	0.163138	0.163418	0.163231
492	0.145905	0.146011	0.145553	0.145778	0.145693	0.145853	0.145985	0.145695	0.145867	0.146043		492	0.165033	0.16483	0.164053	0.163635	0.163373	0.163334	0.163543	0.162878	0.163256	0.163133
491.5	0.14585	0.14594	0.145658	0.1458	0.14572	0.145709	0.145867	0.145667	0.145791	0.146064		491.5	0.164827	0.164814	0.163906	0.163514	0.163299	0.163173	0.163485	0.162949	0.163202	0.162993
491	0.145719	0.145793	0.145516	0.14553	0.145658	0.1455	0.145844	0.145681	0.145595	0.146062		491	0.164558	0.164746	0.163759	0.163396	0.163124	0.163008	0.163367	0.162874	0.163063	0.162861
490.5	0.145319	0.14545	0.145034	0.145093	0.145147	0.145192	0.145551	0.145327	0.145237	0.145681		490.5	0.16417	0.164381	0.1634	0.163064	0.162709	0.162614	0.162943	0.162401	0.162599	0.162557
490	0.144883	0.145121	0.144673	0.144842	0.144704	0.144833	0.145142	0.14492	0.144935	0.145227		490	0.163802	0.163937	0.16302	0.162564	0.162295	0.162185	0.162495	0.161842	0.16221	0.162066
489.5	0.144431	0.144715	0.144252	0.144591	0.144402	0.144593	0.144732	0.144627	0.144628	0.144944		489.5	0.163453	0.163496	0.162533	0.162136	0.161838	0.161707	0.162066	0.161442	0.161882	0.161605
489	0.144253	0.144581	0.144069	0.144357	0.144268	0.144529	0.144513	0.144392	0.144534	0.144873		489	0.163178	0.16307	0.162243	0.161778	0.161394	0.161401	0.161789	0.161241	0.161536	0.161294
488.5	0.144271	0.144602	0.144123	0.144336	0.144338	0.14445	0.144526	0.144383	0.144452	0.144831		488.5	0.163012	0.16277	0.162062	0.161626	0.161243	0.161231	0.161551	0.161127	0.16126	0.161025
488	0.144254	0.1447	0.144133	0.14427	0.144233	0.144354	0.144624	0.144373	0.144299	0.144705		488	0.162798	0.162516	0.161803	0.161513	0.161068	0.160979	0.161335	0.160848	0.161056	0.160921
487.5	0.144243	0.144718	0.144152	0.144235	0.144041	0.14427	0.144666	0.144443	0.144344	0.144686		487.5	0.162641	0.162544	0.161623	0.161429	0.160957	0.160782	0.161214	0.160687	0.160853	0.160868
487	0.144187	0.144574	0.144216	0.144044	0.143811	0.144126	0.14457	0.144476	0.144371	0.144636		487	0.162401	0.162305	0.161379	0.161104	0.160704	0.160591	0.160931	0.160347	0.160619	0.160693
486.5	0.1442	0.144534	0.144293	0.144006	0.143858	0.144277	0.144551	0.144448	0.144374	0.144728		486.5	0.162262	0.162247	0.161167	0.160944	0.160519	0.160412	0.160776	0.160184	0.160511	0.160541
486	0.144414	0.144729	0.144402	0.144325	0.144227	0.144529	0.144696	0.144736	0.144638	0.145239		486	0.162418	0.16244	0.161281	0.161048	0.160524	0.160511	0.160867	0.160475	0.160667	0.160647
485.5	0.144668	0.144992	0.14455	0.144668	0.14454	0.144862	0.144957	0.145057	0.144912	0.145679		485.5	0.162503	0.162555	0.161398	0.161086	0.160617	0.160679	0.160974	0.160658	0.160892	0.160714
485	0.145063	0.145333	0.144944	0.144907	0.144941	0.14525	0.145302	0.145494	0.14537	0.145967		485	0.16265	0.162601	0.161556	0.161223	0.160823	0.160887	0.161192	0.160944	0.161024	0.160765
484.5	0.145419	0.145717	0.145416	0.145125	0.145343	0.145471	0.145663	0.145902	0.145752	0.146166		484.5	0.162767	0.162685	0.161839	0.161433	0.161015	0.161121	0.161366	0.161169	0.161246	0.160881
484	0.145671	0.145973	0.145535	0.145474	0.145744	0.145717	0.146031	0.146191	0.145939	0.146328		484	0.162849	0.162857	0.162079	0.161688	0.161205	0.161257	0.161522	0.16114	0.161346	0.161107
483.5	0.145989	0.146311	0.145924	0.14605	0.14612	0.146171	0.146247	0.146499	0.14626	0.146681		483.5	0.163107	0.163078	0.162414	0.161907	0.161449	0.161416	0.161604	0.161295	0.161586	0.161475
483	0.146451	0.146834	0.146268	0.146544	0.146524	0.146581	0.146808	0.146884	0.146793	0.147283		483	0.163504	0.163356	0.162694	0.162158	0.161896	0.161733	0.161873	0.161746	0.161799	0.161742
482.5	0.14718	0.147341	0.146902	0.147213	0.147218	0.147259	0.147454	0.147417	0.147413	0.148009		482.5	0.164061	0.163914	0.163148	0.162669	0.162521	0.162227	0.162506	0.162165	0.162282	0.162134
482	0.147835	0.147865	0.147702	0.147891	0.148001	0.148019	0.148081	0.148055	0.148006	0.148525		482	0.164633	0.164505	0.163802	0.16322	0.163156	0.162813	0.163139	0.162642	0.162866	0.162675
481.5	0.148576	0.148558	0.148373	0.148541	0.148667	0.148771	0.148932	0.148689	0.148744	0.149307		481.5	0.165393	0.16521	0.164475	0.163877	0.163892	0.163662	0.163931	0.163326	0.16347	0.163416
481	0.149169	0.1494	0.148933	0.149341	0.149287	0.149445	0.149633	0.149418	0.14949	0.15001		481	0.166022	0.166088	0.165238	0.164609	0.164644	0.164431	0.164711	0.164168	0.164258	0.164211
480.5	0.150176	0.150322	0.149811	0.150106	0.150145	0.150332	0.150447	0.150266	0.150295	0.150781		480.5	0.166824	0.167046	0.166046	0.165513	0.165466	0.165215	0.16543	0.165031	0.165184	0.165071
480	0.151131	0.151213	0.150849	0.150885	0.150982	0.151116	0.151429	0.151035	0.151126	0.151699		480	0.167806	0.167868	0.166762	0.166397	0.166293	0.165979	0.166228	0.165918	0.165971	0.165958
479.5	0.151954	0.152126	0.151869	0.151853	0.151818	0.151935	0.152396	0.151937	0.152095	0.152501		479.5	0.168862	0.168789	0.16767	0.167429	0.16729	0.16695	0.16724	0.166938	0.166789	0.166919
479	0.152942	0.152919	0.152671	0.152877	0.152744	0.152897	0.153302	0.152941	0.153173	0.153303		479	0.169975	0.169909	0.16886	0.168523	0.168469	0.167968	0.168379	0.168144	0.168021	0.168006
478.5	0.154106	0.153953	0.15349	0.154075	0.153831	0.154063	0.154253	0.154092	0.154227	0.154492		478.5	0.171234	0.171068	0.170079	0.169515	0.169653	0.169231	0.169614	0.169403	0.169329	0.169274
478	0.155207	0.155062	0.154674	0.155278	0.155108	0.155264	0.155326	0.155327	0.155217	0.155643		478	0.172577	0.1722	0.171413	0.170833	0.170801	0.170667	0.170881	0.170565	0.170623	0.170591
477.5	0.156237	0.156157	0.155939	0.156442	0.156373	0.156414	0.156454	0.156486	0.156142	0.156656		477.5	0.173851	0.173522	0.172894	0.172345	0.172089	0.171993	0.172182	0.171808	0.171912	0.171977
477	0.157501	0.157439	0.15717	0.157532	0.157504	0.157557	0.157649	0.157593	0.157218	0.157778		477	0.175135	0.174944	0.174198	0.173845	0.173433	0.173359	0.173592	0.173313	0.173311	0.173363
476.5	0.158658	0.158564	0.158422	0.158652	0.158534	0.158741	0.158845	0.158726	0.158517	0.158979		476.5	0.176591	0.176363	0.175557	0.175241	0.174744	0.174676	0.175047	0.174814	0.174812	0.174816
476	0.159804	0.159742	0.159588	0.159784	0.159701	0.15981	0.15991	0.159809	0.15976	0.16017		476	0.178077	0.177821	0.176825	0.176579	0.176091	0.176034	0.176421	0.176103	0.176288	0.176179
475.5	0.16101	0.161064	0.16069	0.161005	0.160907	0.16093	0.161103	0.160961	0.161138	0.161367		475.5	0.179593	0.179276	0.178182	0.178031	0.177635	0.17762	0.177829	0.177319	0.177598	0.177561
475	0.162295	0.162405	0.161961	0.162351	0.162164	0.162254	0.16247	0.162302	0.162433	0.162597		475	0.181164	0.180786	0.179802	0.179619	0.179234	0.179198	0.179332	0.178932	0.179093	0.179056
474.5	0.163495	0.163729	0.163216	0.163661	0.163516	0.163601	0.163869	0.163533	0.163741	0.163659		474.5	0.182612	0.182381	0.181397	0.181183	0.180816	0.180782	0.181024	0.180604	0.180755	0.180636
474	0.164785	0.164933	0.164594	0.164951	0.164948	0.16487	0.165119	0.164771	0.164965	0.164906		474	0.184145	0.184047	0.183011	0.182726	0.182501	0.182272	0.182637	0.182245	0.182341	0.182271
473.5	0.166177	0.166291	0.166082	0.166162	0.166265	0.166286	0.166369	0.166189	0.16635	0.166301		473.5	0.18592	0.185715	0.184815	0.184461	0.184315	0.183916	0.184257	0.183835	0.184041	0.183991
473	0.167581	0.167679	0.167548	0.167321	0.16744	0.167429	0.167678	0.167566	0.167602	0.167582		473	0.187685	0.187381	0.186513	0.186138	0.185895	0.185546	0.185849	0.18547	0.185636	0.185601
472.5	0.168906	0.168934	0.168778	0.168572	0.168606	0.168428	0.168948	0.168728	0.168659	0.168849		472.5	0.189306	0.188892	0.188071	0.187645	0.18739	0.187068	0.187437	0.187117	0.186945	0.187186
472	0.170066	0.170031	0.169856	0.16977	0.169738	0.169776	0.170212	0.169859	0.169732	0.170084		472	0.190813	0.190384	0.189522	0.189086	0.188826	0.18851	0.188857	0.188578	0.188458	0.188626
471.5	0.171268	0.1712	0.171057	0.17101	0.170733	0.171017	0.171463	0.171026	0.17098	0.171249		471.5	0.192302	0.192059	0.190841	0.19063	0.190318	0.190066	0.190316	0.190079	0.190192	0.190023
471	0.172438	0.172481	0.172262	0.172387	0.171913	0.172105	0.172588	0.172195	0.172196	0.172382		471	0.193807	0.193774	0.192414	0.19218	0.191832	0.191763	0.191863	0.191596	0.191723	0.191504
470.5	0.173593	0.173693	0.173524	0.173605	0.173242	0.173278	0.173761	0.173463	0.173473	0.173702		470.5	0.195281	0.195334	0.194072	0.193814	0.19321	0.193298	0.193495	0.193142	0.193177	0.19311
470	0.174783	0.174788	0.174473	0.174679	0.174377	0.174465	0.174795	0.174485	0.174508	0.17504		470	0.196694	0.196656	0.195464	0.195267	0.19462	0.194622	0.194979	0.194595	0.194482	0.194543
469.5	0.175943	0.175904	0.175571	0.175788	0.175654	0.175715	0.17597	0.175555	0.175539	0.176122		469.5	0.198223	0.198106	0.196936	0.196861	0.196232	0.196124	0.196546	0.196107	0.195934	0.196046
469	0.176954	0.176984	0.176665	0.176757	0.176696	0.176854	0.177119	0.17657	0.176599	0.177099		469	0.199608	0.199391	0.198354	0.198329	0.197643	0.197612	0.197961	0.197468	0.197348	0.197388
468.5	0.17803	0.178063	0.177766	0.177804	0.177717	0.177988	0.178051	0.177714	0.177712	0.1781		468.5	0.201034	0.200735	0.199855	0.199789	0.199117	0.199077	0.199514	0.198886	0.198944	0.198829
468	0.17922	0.179182	0.178943	0.178965	0.178796	0.179245	0.179054	0.178916	0.178738	0.179194		468	0.202389	0.202316	0.201298	0.201157	0.200533	0.200468	0.20094	0.200298	0.200544	0.200271
467.5	0.180527	0.180404	0.179906	0.180191	0.180024	0.180357	0.180276	0.18017	0.180004	0.180289		467.5	0.203751	0.203805	0.202853	0.20261	0.201837	0.201767	0.202235	0.201863	0.201937	0.201706
467	0.181599	0.181528	0.180792	0.181345	0.181109	0.181351	0.181396	0.181274	0.181311	0.181455		467	0.205258	0.205159	0.204274	0.203869	0.203135	0.203022	0.203541	0.20337	0.203209	0.203131
466.5	0.182585	0.182504	0.181909	0.182352	0.182067	0.182426	0.182462	0.182328	0.182412	0.182531		466.5	0.20654	0.206406	0.20552	0.204975	0.204481	0.204304	0.204898	0.204726	0.204649	0.20431
466	0.183754	0.183599	0.183174	0.183527	0.183238	0.183523	0.183689	0.183382	0.183558	0.183596		466	0.207948	0.207723	0.206912	0.206413	0.205908	0.205676	0.20631	0.206065	0.206119	0.205645
465.5	0.185148	0.184918	0.184427	0.184802	0.184555	0.184804	0.184925	0.184604	0.184727	0.184936		465.5	0.20942	0.209178	0.208291	0.207756	0.207294	0.207004	0.2077	0.207368	0.207599	0.207095
465	0.18656	0.186358	0.185733	0.186126	0.186049	0.186131	0.186218	0.186054	0.186153	0.186453		465	0.210859	0.210653	0.209784	0.209209	0.208779	0.20856	0.209105	0.208742	0.209083	0.208607
464.5	0.187819	0.187716	0.187151	0.187449	0.187401	0.18757	0.187605	0.187461	0.187653	0.187929		464.5	0.212338	0.212132	0.21126	0.210754	0.210248	0.210037	0.210512	0.210306	0.210493	0.210139
464	0.189214	0.189252	0.188672	0.189067	0.1888	0.188971	0.189161	0.18904	0.189152	0.189392		464	0.213909	0.213811	0.212713	0.21233	0.211919	0.211676	0.212107	0.211806	0.211952	0.21174
463.5	0.190795	0.190792	0.190335	0.190765	0.190356	0.190657	0.19071	0.190795	0.190677	0.190873		463.5	0.21562	0.215437	0.214334	0.213869	0.21357	0.213394	0.213806	0.213497	0.213478	0.213381
463	0.192562	0.19271	0.192039	0.192528	0.192249	0.192641	0.192679	0.192603	0.192445	0.192762		463	0.217622	0.21723	0.216193	0.215622	0.215176	0.215198	0.215606	0.215192	0.215235	0.215146
462.5	0.19455	0.194587	0.19402	0.194262	0.194109	0.194558	0.194515	0.194419	0.194433	0.194733		462.5	0.219546	0.219096	0.217968	0.217326	0.21705	0.217169	0.217405	0.216924	0.217119	0.216869
462	0.196674	0.196638	0.196282	0.196413	0.196216	0.196722	0.196683	0.196339	0.196671	0.196934		462	0.221497	0.221152	0.219881	0.21928	0.219077	0.21904	0.219351	0.219067	0.219022	0.218886
461.5	0.199087	0.199052	0.198731	0.19885	0.198748	0.199136	0.199113	0.198867	0.199105	0.199272		461.5	0.223497	0.223266	0.221973	0.221638	0.221195	0.221162	0.221584	0.221441	0.221195	0.221126
461	0.201949	0.201719	0.201285	0.201369	0.201385	0.201592	0.201834	0.201585	0.201671	0.20199		461	0.22582	0.225602	0.224389	0.22411	0.223634	0.223513	0.223953	0.223771	0.223613	0.22355
460.5	0.205015	0.204676	0.20417	0.204087	0.204241	0.204268	0.204866	0.204466	0.204504	0.204976		460.5	0.228488	0.228232	0.22695	0.226739	0.226222	0.226181	0.226593	0.226385	0.226301	0.226103
460	0.208258	0.207902	0.207446	0.207393	0.207364	0.207776	0.208171	0.207793	0.207927	0.208274		460	0.231481	0.231285	0.229918	0.229647	0.229135	0.229124	0.229541	0.229364	0.229345	0.229012
459.5	0.212018	0.21167	0.211149	0.211207	0.211086	0.211693	0.211787	0.211442	0.211786	0.211961		459.5	0.234949	0.234681	0.233323	0.232978	0.23252	0.232389	0.232905	0.232612	0.232698	0.232284
459	0.216217	0.215973	0.215315	0.215525	0.215498	0.215795	0.215995	0.21543	0.215907	0.216118		459	0.238645	0.238377	0.23704	0.236594	0.236268	0.236014	0.236515	0.23621	0.236299	0.235958
458.5	0.220862	0.220563	0.219865	0.220264	0.220295	0.220387	0.220683	0.220104	0.220535	0.220845		458.5	0.242726	0.242462	0.241192	0.24059	0.240366	0.240107	0.24052	0.240285	0.24032	0.240037
458	0.225878	0.225616	0.224978	0.225338	0.225495	0.225523	0.225726	0.225476	0.225675	0.225986		458	0.247234	0.246973	0.245648	0.245078	0.244777	0.244578	0.245008	0.244694	0.244704	0.244528
457.5	0.231666	0.231283	0.230834	0.231182	0.231252	0.231337	0.231505	0.231184	0.231388	0.231785		457.5	0.252174	0.251978	0.250647	0.250115	0.249651	0.249501	0.249959	0.249657	0.249679	0.249577
457	0.237943	0.237431	0.237237	0.237381	0.237504	0.237567	0.238033	0.237462	0.237705	0.238082		457	0.257723	0.257421	0.25614	0.255568	0.255028	0.254999	0.25549	0.255084	0.255221	0.255091
456.5	0.244923	0.244539	0.244128	0.244336	0.244423	0.244589	0.245075	0.244648	0.244735	0.244985		456.5	0.26393	0.263543	0.26229	0.261755	0.261257	0.261094	0.261691	0.261185	0.261517	0.26128
456	0.252599	0.25246	0.251803	0.252192	0.252189	0.25244	0.252809	0.252365	0.252427	0.252681		456	0.270865	0.270466	0.269093	0.268561	0.268153	0.267812	0.268386	0.267956	0.268305	0.268044
455.5	0.261037	0.260929	0.260382	0.260692	0.260545	0.260764	0.261048	0.260846	0.260896	0.261178		455.5	0.278315	0.277893	0.276306	0.275875	0.275672	0.275161	0.275712	0.275258	0.275563	0.275446
455	0.270228	0.270118	0.269555	0.269747	0.269593	0.26976	0.270033	0.270033	0.269907	0.270296		455	0.28632	0.285964	0.284124	0.283747	0.283511	0.283131	0.283771	0.283194	0.283689	0.283569
454.5	0.280164	0.280139	0.279407	0.279622	0.279544	0.279803	0.279894	0.279822	0.279818	0.280304		454.5	0.295199	0.294857	0.292887	0.292464	0.292276	0.292004	0.292533	0.291949	0.292709	0.292341
454	0.290932	0.290863	0.290128	0.290459	0.290202	0.290445	0.290718	0.290497	0.29052	0.291155		454	0.304592	0.304399	0.302421	0.301943	0.301924	0.301612	0.302022	0.301343	0.302199	0.301805
453.5	0.302596	0.30248	0.301775	0.302178	0.301753	0.302185	0.302509	0.302164	0.302149	0.302694		453.5	0.314944	0.314691	0.312679	0.312328	0.312254	0.311955	0.312313	0.311645	0.312457	0.312107
453	0.315216	0.314887	0.31425	0.314675	0.314201	0.314818	0.31503	0.314577	0.314431	0.315094		453	0.326127	0.325726	0.32373	0.323409	0.323206	0.322928	0.323224	0.322853	0.323425	0.323066
452.5	0.328598	0.328125	0.327273	0.327806	0.327181	0.328009	0.328053	0.327707	0.327573	0.32839		452.5	0.337823	0.337414	0.335447	0.335044	0.334746	0.334585	0.334849	0.334625	0.335015	0.334714
452	0.342447	0.341908	0.341123	0.341685	0.341174	0.341911	0.341918	0.341622	0.341565	0.342307		452	0.350128	0.349835	0.347774	0.347216	0.347019	0.346774	0.347125	0.34686	0.347264	0.347001
451.5	0.357114	0.356543	0.355876	0.35638	0.356082	0.356645	0.35668	0.356327	0.356417	0.35721		451.5	0.363369	0.363113	0.36081	0.360305	0.360048	0.359732	0.360215	0.359865	0.360207	0.360115
451	0.3727	0.372224	0.371497	0.371876	0.371701	0.37215	0.372296	0.371997	0.372098	0.372851		451	0.377297	0.377069	0.374702	0.374196	0.373844	0.373613	0.37406	0.373677	0.374043	0.373981
450.5	0.388974	0.388546	0.387834	0.388158	0.38788	0.388485	0.388645	0.388116	0.388399	0.389152		450.5	0.391843	0.391611	0.389094	0.388572	0.388286	0.388157	0.388318	0.38804	0.388411	0.388221
450	0.40606	0.405511	0.404868	0.405037	0.404755	0.405469	0.405634	0.405143	0.405425	0.406308		450	0.407049	0.406833	0.404098	0.40368	0.403299	0.403078	0.403264	0.402973	0.403286	0.403085
449.5	0.423646	0.42284	0.422152	0.422377	0.42209	0.422753	0.423156	0.422599	0.422844	0.423705		449.5	0.422444	0.422213	0.419464	0.419134	0.418561	0.418197	0.418446	0.418337	0.418562	0.418361
449	0.441544	0.440685	0.439875	0.440193	0.4398	0.440543	0.440992	0.440404	0.440605	0.441473		449	0.438207	0.437945	0.435145	0.434772	0.434134	0.433682	0.433973	0.433818	0.434143	0.433911
448.5	0.459724	0.459093	0.45812	0.458471	0.458117	0.458944	0.459207	0.458694	0.458796	0.459785		448.5	0.454182	0.454125	0.451158	0.450742	0.450094	0.44963	0.450088	0.449608	0.45	0.449733
448	0.478283	0.477573	0.47675	0.476973	0.476738	0.477682	0.477959	0.477289	0.477216	0.478366		448	0.470423	0.470449	0.467523	0.467122	0.466376	0.46587	0.466309	0.465772	0.466065	0.465863
447.5	0.497133	0.496294	0.495524	0.49566	0.49549	0.496477	0.496734	0.496034	0.49587	0.497166		447.5	0.486851	0.486946	0.483969	0.483493	0.482686	0.482142	0.482797	0.482021	0.482361	0.482193
447	0.515617	0.514924	0.514039	0.514133	0.513937	0.514967	0.515209	0.514387	0.51443	0.515689		447	0.503073	0.503251	0.50019	0.499571	0.49866	0.498205	0.498847	0.498196	0.498553	0.498398
446.5	0.53408	0.53329	0.532415	0.532531	0.53229	0.533335	0.533464	0.532776	0.533047	0.534149		446.5	0.519325	0.519191	0.516275	0.515495	0.514681	0.514096	0.514791	0.514244	0.514789	0.514548
446	0.552367	0.551545	0.550501	0.550703	0.550589	0.551504	0.551652	0.551282	0.551442	0.552333		446	0.535361	0.53514	0.532037	0.531272	0.530601	0.529842	0.530567	0.530178	0.530604	0.530453
445.5	0.570005	0.569194	0.568049	0.56829	0.568373	0.569227	0.569249	0.569148	0.569121	0.569953		445.5	0.550656	0.550599	0.54742	0.546619	0.54604	0.545129	0.545771	0.545406	0.545904	0.545781
445	0.586814	0.58604	0.584761	0.584972	0.585131	0.586148	0.586017	0.585953	0.586017	0.586901		445	0.565307	0.565385	0.562045	0.561127	0.560561	0.559729	0.560327	0.560091	0.560365	0.560312
444.5	0.602934	0.60201	0.600739	0.601183	0.60122	0.602279	0.602254	0.60217	0.602119	0.602933		444.5	0.579358	0.579541	0.576014	0.574861	0.574437	0.573777	0.574356	0.574069	0.574165	0.574056
444	0.61832	0.617255	0.616139	0.616354	0.616466	0.617498	0.617404	0.617455	0.61737	0.618039		444	0.592663	0.592951	0.589131	0.588061	0.587641	0.58697	0.587757	0.587197	0.587371	0.587301
443.5	0.632193	0.631304	0.630091	0.630288	0.630533	0.631413	0.631254	0.631293	0.631225	0.631999		443.5	0.604773	0.605066	0.601237	0.600309	0.599694	0.598963	0.599839	0.599264	0.599387	0.5994
443	0.644528	0.643829	0.642354	0.642853	0.642927	0.643696	0.643942	0.643537	0.643653	0.644408		443	0.615479	0.615847	0.611987	0.611039	0.610373	0.609724	0.610607	0.61018	0.609985	0.610124
442.5	0.655605	0.655115	0.653605	0.653924	0.654237	0.654929	0.655124	0.654721	0.654961	0.655752		442.5	0.62541	0.625603	0.621786	0.620826	0.620064	0.619708	0.620497	0.620034	0.619722	0.619774
442	0.665417	0.664741	0.663358	0.663531	0.664155	0.664838	0.664801	0.664671	0.664695	0.66574		442	0.634286	0.634196	0.630567	0.629229	0.628639	0.628408	0.629118	0.628589	0.628429	0.628229
441.5	0.673981	0.673116	0.671616	0.672032	0.672455	0.6732	0.673322	0.673133	0.673289	0.67417		441.5	0.641739	0.641752	0.638044	0.636622	0.636159	0.635832	0.636555	0.636021	0.636032	0.635669
441	0.681024	0.68024	0.678585	0.679171	0.679412	0.680219	0.680371	0.680205	0.680479	0.681163		441	0.648069	0.648169	0.644385	0.643216	0.642459	0.642262	0.642806	0.64245	0.642556	0.642006
440.5	0.68661	0.686092	0.684326	0.684678	0.68531	0.68584	0.686016	0.685853	0.686194	0.68672		440.5	0.653285	0.653358	0.649467	0.648409	0.64755	0.647351	0.648003	0.647586	0.647677	0.647224
440	0.690613	0.690391	0.688453	0.688783	0.689377	0.689876	0.690156	0.689951	0.690366	0.690862		440	0.657171	0.657189	0.653296	0.652007	0.651409	0.651192	0.651756	0.651361	0.651281	0.650939
439.5	0.693507	0.693091	0.691261	0.691521	0.69201	0.69247	0.693086	0.692717	0.693235	0.69365		439.5	0.659927	0.659922	0.656158	0.654823	0.654123	0.653954	0.654503	0.654129	0.654078	0.653466
439	0.695013	0.694533	0.692583	0.693121	0.693534	0.693874	0.694562	0.694318	0.694745	0.695224		439	0.661597	0.661703	0.657901	0.65647	0.65575	0.655565	0.656195	0.655771	0.655914	0.655301
438.5	0.695285	0.694848	0.692884	0.693406	0.693699	0.694144	0.694729	0.694973	0.695182	0.69555		438.5	0.662342	0.66247	0.658516	0.657095	0.656587	0.656274	0.656758	0.656449	0.656438	0.656262
438	0.694493	0.694171	0.692322	0.692498	0.693083	0.693541	0.694088	0.694204	0.694546	0.69489		438	0.662169	0.662145	0.658314	0.656834	0.656388	0.656094	0.656539	0.656373	0.655997	0.655961
437.5	0.69295	0.692633	0.690602	0.690958	0.691536	0.692055	0.69263	0.692535	0.692935	0.69351		437.5	0.661011	0.66111	0.657274	0.655761	0.655356	0.655058	0.655525	0.655432	0.654858	0.654943
437	0.690328	0.690043	0.687993	0.688423	0.688936	0.689422	0.690147	0.689908	0.690207	0.691012		437	0.659132	0.659403	0.655446	0.653977	0.653385	0.653139	0.653588	0.653555	0.652993	0.653054
436.5	0.686852	0.686567	0.684482	0.685143	0.685592	0.686047	0.686683	0.686463	0.686855	0.687605		436.5	0.656338	0.656593	0.65274	0.651381	0.650672	0.650294	0.650956	0.650818	0.650253	0.650423
436	0.682859	0.6824	0.680403	0.680959	0.681589	0.681861	0.682636	0.68261	0.682862	0.683511		436	0.653104	0.653259	0.649492	0.648097	0.647398	0.647151	0.647702	0.647428	0.646986	0.647113
435.5	0.678212	0.677895	0.676004	0.676598	0.676937	0.677301	0.678038	0.678142	0.67828	0.67901		435.5	0.649638	0.649622	0.645801	0.644307	0.6438	0.643364	0.643981	0.643824	0.643189	0.643523
435	0.673168	0.672794	0.670991	0.671516	0.671895	0.672267	0.673041	0.673007	0.673195	0.674009		435	0.645377	0.645381	0.641523	0.640103	0.639566	0.639059	0.639798	0.639632	0.639103	0.639309
434.5	0.667586	0.667417	0.665499	0.666137	0.666566	0.666958	0.66753	0.667526	0.667753	0.668449		434.5	0.640742	0.640745	0.6369	0.635563	0.63487	0.634299	0.63516	0.634928	0.634562	0.634531
434	0.661827	0.66173	0.6599	0.660496	0.660908	0.661394	0.661847	0.661919	0.662117	0.662695		434	0.635725	0.63584	0.632104	0.630523	0.63004	0.629561	0.630093	0.63008	0.629756	0.629418
433.5	0.655894	0.655875	0.654019	0.654639	0.655108	0.655479	0.656121	0.655916	0.656383	0.657119		433.5	0.63051	0.630349	0.626839	0.625494	0.624908	0.624499	0.624868	0.625007	0.624659	0.62421
433	0.649793	0.649914	0.648067	0.648585	0.648998	0.649538	0.650164	0.649991	0.650336	0.651281		433	0.625114	0.624879	0.621363	0.620041	0.619511	0.619102	0.619463	0.61944	0.619067	0.61902
432.5	0.644167	0.644098	0.642275	0.642771	0.642977	0.643588	0.64434	0.644244	0.644398	0.645325		432.5	0.619682	0.619748	0.616054	0.614823	0.614238	0.61385	0.614298	0.614111	0.61384	0.613627
432	0.638193	0.638165	0.63627	0.636937	0.637136	0.637788	0.638246	0.63829	0.638589	0.639488		432	0.61412	0.614439	0.610613	0.609253	0.608742	0.608313	0.608705	0.608762	0.608249	0.608054
431.5	0.632366	0.632233	0.630251	0.631068	0.631321	0.632056	0.632399	0.632538	0.632806	0.633815		431.5	0.608754	0.608768	0.605283	0.603968	0.603222	0.603017	0.603199	0.603387	0.602772	0.602792
431	0.627154	0.626897	0.624712	0.625853	0.625921	0.626636	0.62688	0.627196	0.627406	0.628466		431	0.603693	0.60382	0.600347	0.598983	0.598227	0.598013	0.598273	0.598289	0.597882	0.597859
430.5	0.622118	0.621922	0.619834	0.62104	0.621053	0.621569	0.622068	0.622322	0.622406	0.623251		430.5	0.598999	0.599178	0.595416	0.594073	0.593704	0.593285	0.593362	0.59353	0.59334	0.593191
430	0.617345	0.617138	0.615284	0.616109	0.616323	0.616579	0.617545	0.617355	0.617504	0.618563		430	0.594385	0.594515	0.59074	0.589443	0.589273	0.588624	0.589023	0.589095	0.588625	0.588529
429.5	0.612758	0.612532	0.610657	0.611687	0.611754	0.612183	0.613007	0.612906	0.613128	0.614213		429.5	0.590055	0.59021	0.586525	0.585245	0.584903	0.584313	0.584829	0.584803	0.584345	0.584165
429	0.608981	0.608802	0.606932	0.607954	0.607811	0.60849	0.609167	0.609072	0.609552	0.610451		429	0.586353	0.586226	0.582752	0.58141	0.581084	0.580582	0.581098	0.580986	0.580511	0.580407
428.5	0.605804	0.60548	0.603629	0.604607	0.604304	0.605233	0.605842	0.605761	0.606183	0.606865		428.5	0.582698	0.582743	0.579411	0.577956	0.57745	0.577014	0.577605	0.577541	0.577169	0.576946
428	0.6027	0.60241	0.600659	0.601687	0.601368	0.602307	0.602768	0.602848	0.603104	0.603857		428	0.57937	0.579552	0.576368	0.574937	0.574214	0.573972	0.574553	0.574482	0.574124	0.574009
427.5	0.599987	0.599619	0.598038	0.599095	0.59914	0.600031	0.60018	0.600191	0.600494	0.601282		427.5	0.576548	0.576713	0.573498	0.572237	0.571476	0.571072	0.571654	0.571656	0.571115	0.571146
427	0.597876	0.597524	0.595815	0.596828	0.597074	0.597758	0.598226	0.598077	0.598196	0.599078		427	0.574287	0.574403	0.570914	0.569825	0.569014	0.568817	0.56914	0.569273	0.56884	0.568871
426.5	0.59617	0.5959	0.594228	0.595154	0.595242	0.596006	0.59647	0.596413	0.596484	0.59725		426.5	0.572258	0.572366	0.568774	0.567786	0.567007	0.566764	0.567069	0.567196	0.566867	0.566842
426	0.594869	0.594573	0.593	0.594002	0.593943	0.594669	0.59514	0.595091	0.595274	0.595776		426	0.570679	0.570664	0.567146	0.566176	0.565293	0.564883	0.565284	0.565405	0.565216	0.565089
425.5	0.593819	0.59354	0.59203	0.593058	0.592726	0.593536	0.594007	0.593848	0.594327	0.594677		425.5	0.569164	0.56912	0.565639	0.564652	0.563954	0.563296	0.563664	0.56376	0.563486	0.563329
425	0.593126	0.592892	0.591295	0.592179	0.592061	0.592866	0.593323	0.593085	0.593464	0.593826		425	0.567995	0.567844	0.564523	0.563426	0.562821	0.562103	0.562478	0.562606	0.562214	0.561995
424.5	0.592784	0.592434	0.590913	0.591571	0.591919	0.59243	0.593012	0.592827	0.593109	0.593539		424.5	0.56723	0.566926	0.563714	0.562548	0.561888	0.561364	0.561777	0.56174	0.561458	0.561297
424	0.592228	0.592081	0.59047	0.591077	0.591579	0.592019	0.592677	0.592432	0.592713	0.593308		424	0.566353	0.565961	0.5626	0.561564	0.560993	0.560501	0.560698	0.560472	0.560486	0.560311
423.5	0.592021	0.591845	0.590273	0.590959	0.591427	0.591853	0.592521	0.592126	0.592533	0.593238		423.5	0.565605	0.565287	0.561714	0.561016	0.560288	0.559755	0.560042	0.559699	0.559936	0.559575
423	0.592148	0.591871	0.59044	0.591039	0.591417	0.592083	0.592652	0.592338	0.592657	0.593267		423	0.564974	0.564794	0.561278	0.56046	0.559643	0.55937	0.559563	0.559092	0.55942	0.559181
422.5	0.592095	0.59184	0.590503	0.591	0.591273	0.592085	0.592586	0.592349	0.592601	0.593225		422.5	0.564224	0.564118	0.560847	0.559733	0.559062	0.558861	0.558845	0.558303	0.558749	0.558749
422	0.591806	0.591755	0.590222	0.590741	0.59101	0.591581	0.592258	0.592051	0.59231	0.592907		422	0.56348	0.563454	0.560207	0.558866	0.558402	0.558083	0.558112	0.557703	0.558001	0.557801
421.5	0.591616	0.591671	0.589948	0.590457	0.590758	0.591233	0.591904	0.591786	0.592004	0.592432		421.5	0.562839	0.562799	0.559262	0.558079	0.55754	0.557218	0.557577	0.557145	0.557281	0.55693
421	0.591242	0.591017	0.589511	0.589995	0.59027	0.590827	0.591221	0.591256	0.591416	0.591953		421	0.561756	0.56193	0.558403	0.557183	0.556545	0.556207	0.556606	0.556261	0.556317	0.556134
420.5	0.590887	0.590351	0.589014	0.589442	0.589874	0.590519	0.590804	0.590717	0.590821	0.591492		420.5	0.560873	0.560871	0.557411	0.556257	0.555601	0.555352	0.555685	0.555294	0.555314	0.555047
420	0.589966	0.589649	0.588109	0.588761	0.589009	0.589833	0.590195	0.589989	0.590097	0.590651		420	0.559564	0.559649	0.556151	0.555147	0.55455	0.554246	0.554477	0.554278	0.553984	0.553813
419.5	0.588749	0.588559	0.586821	0.587811	0.587659	0.588651	0.588888	0.588888	0.589	0.58962		419.5	0.558242	0.558153	0.554779	0.553812	0.553185	0.552789	0.553013	0.552933	0.552571	0.552298
419	0.587433	0.586714	0.585474	0.58618	0.58636	0.587034	0.58728	0.587138	0.587576	0.587934		419	0.556617	0.556314	0.552964	0.552076	0.551386	0.550996	0.5512	0.55095	0.550729	0.550702
418.5	0.585427	0.584885	0.58383	0.584474	0.584496	0.585114	0.5855	0.585312	0.585845	0.586119		418.5	0.554667	0.554337	0.551037	0.549932	0.54942	0.549013	0.549173	0.548993	0.548912	0.548988
418	0.583211	0.583121	0.581869	0.582327	0.582422	0.583082	0.58343	0.583388	0.583786	0.584165		418	0.55243	0.552055	0.548921	0.547726	0.547413	0.547004	0.547122	0.546757	0.546829	0.546813
417.5	0.580666	0.580555	0.579115	0.579672	0.579879	0.580544	0.580775	0.580827	0.581144	0.581505		417.5	0.549777	0.549382	0.546208	0.545054	0.544621	0.544471	0.54444	0.544135	0.544005	0.543925
417	0.577919	0.577367	0.576263	0.576497	0.576794	0.577696	0.577526	0.577944	0.577913	0.578558		417	0.546672	0.546388	0.542874	0.542154	0.541801	0.541316	0.541449	0.541196	0.54095	0.540818
416.5	0.574828	0.574116	0.573093	0.573463	0.573697	0.574577	0.574401	0.574906	0.574762	0.575279		416.5	0.543604	0.543444	0.539882	0.539069	0.538838	0.538151	0.538467	0.538332	0.537995	0.53778
416	0.570996	0.570404	0.569404	0.569809	0.570122	0.570753	0.571032	0.571227	0.571335	0.571606		416	0.539991	0.540051	0.536613	0.535667	0.535471	0.534588	0.535118	0.534754	0.534638	0.534403
415.5	0.566644	0.566484	0.565237	0.565711	0.565989	0.56666	0.567021	0.567253	0.566983	0.567398		415.5	0.535854	0.536106	0.532808	0.53178	0.531341	0.53064	0.531247	0.530816	0.530778	0.53066
415	0.562234	0.561913	0.560579	0.561177	0.561408	0.562031	0.562267	0.562588	0.562326	0.562673		415	0.531536	0.531805	0.528496	0.527184	0.526909	0.52626	0.5269	0.526461	0.52629	0.526353
414.5	0.557216	0.556981	0.555457	0.55625	0.556466	0.557122	0.557135	0.557534	0.557361	0.557853		414.5	0.526884	0.526842	0.523904	0.522616	0.522309	0.521658	0.522209	0.5217	0.521556	0.521706
414	0.552059	0.551978	0.550282	0.551013	0.551349	0.551853	0.552088	0.552364	0.552186	0.552771		414	0.522085	0.522057	0.519362	0.517944	0.517634	0.517161	0.517415	0.516833	0.517109	0.517021
413.5	0.546696	0.546626	0.54488	0.545567	0.546157	0.546418	0.546825	0.546882	0.546958	0.547408		413.5	0.516974	0.517109	0.514282	0.512841	0.51256	0.512048	0.512382	0.512052	0.512225	0.512097
413	0.540925	0.540905	0.53931	0.54006	0.540491	0.540916	0.541298	0.541277	0.541365	0.541888		413	0.511753	0.511999	0.5091	0.507587	0.507215	0.506826	0.50726	0.506732	0.506849	0.506945
412.5	0.534538	0.534564	0.533311	0.533937	0.534338	0.53468	0.53525	0.534983	0.534944	0.535454		412.5	0.506167	0.506182	0.503369	0.502039	0.501613	0.501385	0.501527	0.501234	0.500961	0.501324
412	0.528196	0.528222	0.526765	0.527642	0.527947	0.528204	0.528746	0.528373	0.528605	0.529019		412	0.500188	0.500261	0.497537	0.496234	0.495888	0.495729	0.495728	0.495548	0.495114	0.49557
411.5	0.521954	0.521898	0.520285	0.521138	0.521411	0.522027	0.522293	0.52197	0.522407	0.522701		411.5	0.494199	0.494404	0.491437	0.490168	0.490003	0.489694	0.489903	0.489395	0.489365	0.489636
411	0.515354	0.515121	0.513905	0.514516	0.514623	0.515093	0.515464	0.515564	0.515736	0.516016		411	0.48796	0.488174	0.485273	0.48408	0.483859	0.483531	0.483787	0.483277	0.483243	0.483465
410.5	0.50865	0.508207	0.507173	0.507599	0.507836	0.508358	0.50854	0.508738	0.508852	0.509092		410.5	0.481614	0.481779	0.479085	0.477883	0.47771	0.477461	0.477532	0.477266	0.477102	0.477117
410	0.501978	0.501534	0.500246	0.500955	0.50122	0.501649	0.502018	0.502015	0.502248	0.502312		410	0.475389	0.475662	0.472975	0.471581	0.471652	0.471358	0.471333	0.471081	0.47114	0.471089
409.5	0.495078	0.494904	0.49343	0.494253	0.494603	0.494787	0.495154	0.495427	0.495648	0.495648		409.5	0.469167	0.469518	0.466705	0.465401	0.465335	0.465196	0.465055	0.464828	0.465014	0.464788
409	0.488473	0.488241	0.486905	0.487782	0.48793	0.488267	0.488442	0.489057	0.489065	0.48928		409	0.463086	0.463309	0.460546	0.459467	0.459104	0.458981	0.459237	0.458699	0.45886	0.458702
408.5	0.481895	0.481704	0.480411	0.48135	0.481445	0.482082	0.481952	0.482589	0.48256	0.482915		408.5	0.457185	0.45725	0.454372	0.4535	0.453033	0.453115	0.453563	0.452991	0.452832	0.45295
408	0.47551	0.475257	0.474045	0.474933	0.475081	0.475652	0.475501	0.475809	0.47601	0.476394		408	0.451022	0.451243	0.448317	0.447608	0.446929	0.446946	0.447566	0.447078	0.446995	0.447041
407.5	0.46919	0.468678	0.467476	0.468355	0.468471	0.468753	0.469001	0.469519	0.469473	0.46984		407.5	0.444983	0.445177	0.442459	0.441521	0.440915	0.44088	0.441473	0.440978	0.441161	0.440962
407	0.463191	0.46285	0.461371	0.462345	0.462413	0.462555	0.462992	0.463417	0.463414	0.463754		407	0.439299	0.439521	0.436896	0.435887	0.435436	0.435223	0.435719	0.435284	0.435455	0.435356
406.5	0.457032	0.456868	0.455374	0.456265	0.456224	0.456347	0.457066	0.457288	0.457385	0.457675		406.5	0.433806	0.433793	0.431275	0.430443	0.429965	0.429634	0.429967	0.429705	0.429973	0.429725
406	0.451298	0.450951	0.449541	0.450284	0.450186	0.450494	0.45107	0.451144	0.451407	0.451821		406	0.428366	0.428286	0.425617	0.424896	0.42451	0.424187	0.424511	0.424015	0.424361	0.424059
405.5	0.445957	0.4455	0.444162	0.445128	0.44474	0.445283	0.445719	0.445513	0.446065	0.446169		405.5	0.423148	0.422792	0.420482	0.419596	0.419377	0.419068	0.419368	0.418919	0.418878	0.418921
405	0.440699	0.440422	0.439344	0.44005	0.439806	0.4402	0.440715	0.440801	0.440996	0.441162		405	0.418271	0.41816	0.41565	0.414679	0.414464	0.414278	0.414585	0.413926	0.414246	0.414098
404.5	0.436088	0.435574	0.434346	0.435304	0.434892	0.435662	0.435991	0.436207	0.436241	0.436554		404.5	0.413618	0.41373	0.411127	0.410058	0.410177	0.409908	0.410028	0.409421	0.409863	0.409577
404	0.431776	0.431266	0.429864	0.430976	0.43045	0.431019	0.431369	0.43165	0.431693	0.432106		404	0.409087	0.409389	0.406966	0.405869	0.405789	0.405623	0.40572	0.405478	0.405604	0.40532
403.5	0.42751	0.427228	0.426067	0.42697	0.426572	0.426922	0.427301	0.427439	0.427705	0.427983		403.5	0.405127	0.405437	0.4028	0.401988	0.40179	0.401654	0.401844	0.401627	0.401627	0.401417
403	0.423489	0.42333	0.422036	0.42305	0.422708	0.423129	0.423727	0.423426	0.423838	0.424147		403	0.401623	0.401565	0.398981	0.398373	0.39802	0.397901	0.398048	0.397773	0.397685	0.397661
402.5	0.420337	0.419872	0.41852	0.419616	0.419063	0.419386	0.420274	0.42003	0.420436	0.4209		402.5	0.398139	0.398169	0.39563	0.39492	0.394488	0.394233	0.394706	0.394404	0.394207	0.394137
402	0.41733	0.416863	0.415702	0.416409	0.416051	0.416279	0.416813	0.41682	0.417266	0.417909		402	0.394825	0.394841	0.392416	0.391859	0.391417	0.390852	0.391601	0.391093	0.391335	0.390944
401.5	0.414651	0.414096	0.412864	0.413482	0.413386	0.413463	0.414104	0.414114	0.41428	0.415157		401.5	0.392063	0.392065	0.389616	0.388975	0.388756	0.387989	0.388455	0.388417	0.388487	0.387964
401	0.411809	0.411242	0.410035	0.410707	0.410533	0.410782	0.411325	0.411051	0.411657	0.412101		401	0.389203	0.389065	0.386865	0.386084	0.385812	0.38549	0.385757	0.385497	0.385476	0.385154
400.5	0.409372	0.40876	0.40774	0.408271	0.408152	0.408881	0.408916	0.408665	0.409202	0.409716		400.5	0.386703	0.386545	0.384316	0.383444	0.38309	0.383056	0.383182	0.382896	0.38301	0.382716
400	0.40928	0.409186	0.40809	0.408569	0.408664	0.408944	0.409201	0.408993	0.409346	0.409991		400	0.386658	0.386679	0.38445	0.383436	0.383104	0.382752	0.383158	0.382447	0.382646	0.38265
399.5	0.407785	0.407452	0.406458	0.406736	0.407045	0.407447	0.407588	0.407558	0.407741	0.408486		399.5	0.385122	0.384762	0.382425	0.381615	0.381394	0.38105	0.381325	0.380586	0.38069	0.380936
399	0.405992	0.405698	0.404873	0.40505	0.405354	0.406025	0.405985	0.405916	0.406044	0.406511		399	0.383495	0.383116	0.380501	0.37986	0.379668	0.379323	0.379486	0.378772	0.379053	0.379299
398.5	0.404638	0.404422	0.403526	0.403789	0.403941	0.404643	0.404726	0.405011	0.404758	0.405007		398.5	0.381888	0.381622	0.378994	0.378018	0.378103	0.377905	0.377834	0.377511	0.377666	0.377753
398	0.40341	0.403439	0.40233	0.402695	0.402591	0.403359	0.403348	0.403562	0.403368	0.404071		398	0.38006	0.380137	0.377982	0.376524	0.376582	0.376486	0.376417	0.376249	0.376321	0.376199
397.5	0.402671	0.402323	0.401077	0.401568	0.401476	0.401911	0.402233	0.402216	0.402188	0.403179		397.5	0.378541	0.378759	0.376528	0.375598	0.375144	0.375112	0.375052	0.374966	0.375024	0.374788
397	0.401587	0.401248	0.399907	0.400587	0.400515	0.400681	0.401033	0.401238	0.401043	0.401736		397	0.377	0.377295	0.374985	0.37462	0.373876	0.373771	0.373953	0.373346	0.373682	0.373367
396.5	0.400355	0.400176	0.399018	0.399358	0.399509	0.399888	0.399952	0.400327	0.400223	0.400946		396.5	0.376254	0.376157	0.37358	0.373345	0.372775	0.372429	0.372852	0.372205	0.372331	0.372313
396	0.399478	0.399256	0.398349	0.39871	0.398887	0.399188	0.39919	0.399533	0.399439	0.400095		396	0.375137	0.375112	0.372551	0.372031	0.37172	0.371535	0.37172	0.371203	0.371306	0.371518
395.5	0.398614	0.398356	0.397383	0.397941	0.397892	0.398307	0.398336	0.398689	0.398603	0.399218		395.5	0.37401	0.373876	0.371636	0.370651	0.370582	0.370475	0.370587	0.370118	0.37014	0.370332
395	0.397773	0.39756	0.396616	0.397149	0.39702	0.397546	0.397754	0.397932	0.397599	0.398352		395	0.373193	0.373034	0.370522	0.369695	0.369493	0.369634	0.369662	0.369037	0.369406	0.369344
394.5	0.396794	0.396614	0.395686	0.396289	0.396256	0.396735	0.396903	0.396703	0.396672	0.397312		394.5	0.371817	0.371999	0.369513	0.369072	0.368443	0.368454	0.368696	0.368017	0.367951	0.368299
394	0.396302	0.395891	0.395367	0.39571	0.39547	0.396191	0.396402	0.395866	0.396475	0.39681		394	0.371144	0.370916	0.36884	0.368149	0.367821	0.367495	0.36803	0.367516	0.367237	0.367737
393.5	0.395958	0.395485	0.394633	0.395272	0.394907	0.395522	0.395804	0.395618	0.396001	0.396424		393.5	0.370243	0.370356	0.36782	0.367381	0.367239	0.366787	0.367125	0.366657	0.366823	0.367013
393	0.394887	0.394968	0.393891	0.394266	0.394288	0.394723	0.394848	0.394932	0.395207	0.395465		393	0.36939	0.369294	0.366906	0.36664	0.366142	0.365784	0.366019	0.365384	0.36582	0.365775
392.5	0.394108	0.394062	0.393032	0.393437	0.393499	0.393951	0.393952	0.394045	0.39435	0.394774		392.5	0.368604	0.368166	0.365794	0.365439	0.365053	0.365078	0.365095	0.36449	0.364843	0.365003
392	0.393664	0.393451	0.392249	0.392778	0.392736	0.39333	0.393336	0.393237	0.393582	0.394255		392	0.367698	0.367375	0.364988	0.36443	0.364144	0.364155	0.364483	0.363436	0.364079	0.36431
391.5	0.392871	0.392602	0.391672	0.392052	0.39212	0.392551	0.392883	0.392679	0.392829	0.39362		391.5	0.366786	0.366744	0.364205	0.363535	0.363526	0.362992	0.3636	0.362388	0.363448	0.363274
391	0.392093	0.391877	0.391126	0.391265	0.391667	0.39182	0.392228	0.391814	0.391975	0.39293		391	0.366018	0.366127	0.363471	0.362695	0.362687	0.362249	0.362763	0.361484	0.362375	0.362319
390.5	0.391298	0.391637	0.390231	0.390506	0.391065	0.391085	0.391349	0.391315	0.39134	0.392283		390.5	0.365231	0.36514	0.362773	0.362029	0.361736	0.361846	0.361952	0.361116	0.361392	0.361418
390	0.390878	0.390725	0.389632	0.390173	0.390213	0.390447	0.3908	0.390851	0.390737	0.391389		390	0.364243	0.36387	0.361852	0.361305	0.360995	0.360839	0.360921	0.360476	0.360496	0.360648
389.5	0.38975	0.389924	0.388997	0.389259	0.388991	0.389498	0.39001	0.390116	0.389891	0.390666		389.5	0.363215	0.362867	0.360937	0.360178	0.359735	0.35987	0.360138	0.359203	0.359549	0.359753
389	0.388948	0.389574	0.388285	0.388368	0.388461	0.388987	0.389188	0.389462	0.389274	0.39022		389	0.362327	0.362029	0.360179	0.359466	0.358756	0.358932	0.359155	0.358635	0.358768	0.358858
388.5	0.388147	0.388539	0.3868	0.387602	0.387511	0.387896	0.388083	0.388589	0.38841	0.388835		388.5	0.361059	0.360854	0.35878	0.358274	0.358009	0.357669	0.35776	0.357411	0.357421	0.357991
388	0.387198	0.387223	0.38589	0.386806	0.386745	0.38743	0.387517	0.387893	0.387532	0.387939		388	0.360148	0.359813	0.357902	0.357146	0.356968	0.356704	0.356821	0.356294	0.356234	0.356861
387.5	0.386725	0.386289	0.385383	0.386127	0.385892	0.386872	0.386777	0.386836	0.386727	0.387288		387.5	0.359505	0.359014	0.3571	0.356226	0.355915	0.355746	0.35589	0.355626	0.355451	0.355848
387	0.386093	0.385774	0.384622	0.385388	0.385195	0.385891	0.385854	0.385921	0.386099	0.386968		387	0.358261	0.35822	0.356146	0.355352	0.354914	0.354912	0.354938	0.354697	0.35482	0.355204
386.5	0.385293	0.385196	0.38385	0.384627	0.384749	0.385261	0.385333	0.38517	0.385261	0.386093		386.5	0.357287	0.357559	0.354711	0.354243	0.353919	0.354063	0.353938	0.353678	0.353754	0.353771
386	0.38449	0.384337	0.38305	0.383678	0.383905	0.384192	0.384666	0.383934	0.384388	0.384715		386	0.356257	0.356128	0.353861	0.353014	0.352966	0.352804	0.353175	0.352757	0.352527	0.352635
385.5	0.38335	0.383223	0.382208	0.382708	0.382618	0.383167	0.383303	0.383384	0.383333	0.383736		385.5	0.355051	0.354764	0.352728	0.351879	0.351724	0.351641	0.352064	0.351123	0.351421	0.351693
385	0.382017	0.382312	0.38101	0.381996	0.381603	0.382348	0.382325	0.382575	0.38211	0.382954		385	0.353944	0.353582	0.351458	0.350919	0.350659	0.350492	0.350824	0.349808	0.350292	0.350334
384.5	0.381206	0.381184	0.380023	0.38098	0.380724	0.381365	0.381407	0.381475	0.381103	0.382106		384.5	0.352811	0.352588	0.350038	0.34958	0.349481	0.349236	0.34985	0.348802	0.349202	0.348939
384	0.380267	0.380049	0.378954	0.379727	0.379583	0.380013	0.380093	0.380001	0.379935	0.380907		384	0.351091	0.351252	0.348691	0.348163	0.348051	0.34781	0.348413	0.347333	0.347725	0.347692
383.5	0.378372	0.378558	0.377381	0.377995	0.378166	0.378753	0.378902	0.378586	0.37857	0.379345		383.5	0.349207	0.349296	0.346922	0.346333	0.346153	0.34617	0.346352	0.345606	0.345917	0.345932
383	0.376717	0.376503	0.375519	0.376315	0.376383	0.376716	0.377173	0.376806	0.376992	0.377778		383	0.347368	0.346947	0.344891	0.344489	0.34418	0.344236	0.344292	0.343652	0.343535	0.343652
382.5	0.374864	0.374587	0.373795	0.374363	0.374259	0.37484	0.37526	0.374859	0.375074	0.375721		382.5	0.345292	0.344999	0.342895	0.342294	0.341963	0.342298	0.342168	0.341394	0.341461	0.341494
382	0.373003	0.372947	0.371723	0.372701	0.372228	0.373203	0.373425	0.373176	0.373181	0.373847		382	0.343204	0.343338	0.340977	0.340585	0.340168	0.340368	0.340324	0.339622	0.339904	0.339823
381.5	0.370826	0.371431	0.3698	0.370628	0.370327	0.371327	0.37152	0.37098	0.371282	0.371952		381.5	0.341148	0.341202	0.338611	0.338267	0.338237	0.337944	0.338386	0.337708	0.3379	0.337435
381	0.368368	0.368612	0.367513	0.367994	0.368051	0.368871	0.369141	0.36872	0.368667	0.369701		381	0.338703	0.338368	0.336245	0.335423	0.3355	0.334967	0.335761	0.335253	0.335091	0.335072
380.5	0.366052	0.366391	0.365102	0.365688	0.365559	0.366311	0.36657	0.366586	0.3663	0.367141		380.5	0.336402	0.335806	0.334158	0.333156	0.3329	0.332766	0.333199	0.332736	0.332444	0.332732
380	0.363319	0.363819	0.362437	0.363166	0.363072	0.364005	0.363807	0.36389	0.363844	0.364349		380	0.333549	0.333248	0.331308	0.330415	0.330086	0.330103	0.330644	0.329743	0.330013	0.330161
379.5	0.360898	0.361089	0.359919	0.360732	0.360369	0.361593	0.361303	0.36126	0.361004	0.361737		379.5	0.330469	0.330458	0.328429	0.327792	0.327536	0.327536	0.328117	0.32714	0.327649	0.327487
379	0.35805	0.358052	0.356965	0.357917	0.35729	0.358406	0.358409	0.358427	0.358211	0.358908		379	0.327233	0.327427	0.325474	0.324877	0.324309	0.324879	0.325069	0.324179	0.324551	0.324317
378.5	0.35486	0.354686	0.353721	0.354733	0.354172	0.354944	0.3551	0.354993	0.355023	0.355458		378.5	0.324128	0.324321	0.322161	0.321611	0.321159	0.321369	0.321848	0.321154	0.321275	0.320777
378	0.35133	0.351349	0.350196	0.35136	0.350927	0.351487	0.351898	0.351759	0.351749	0.35222		378	0.320848	0.320885	0.318763	0.318281	0.317999	0.317811	0.318601	0.31765	0.317809	0.317638
377.5	0.348268	0.347753	0.34695	0.348095	0.34759	0.348336	0.34875	0.348385	0.348841	0.349041		377.5	0.317782	0.31755	0.315717	0.314952	0.315033	0.314439	0.315124	0.314356	0.314619	0.314733
377	0.345069	0.344583	0.343667	0.344771	0.344466	0.345513	0.345385	0.344944	0.345294	0.34543		377	0.314499	0.3144	0.312627	0.311622	0.311999	0.311213	0.311873	0.311166	0.311442	0.311786
376.5	0.341766	0.341549	0.340322	0.341212	0.341309	0.342254	0.342024	0.341911	0.342027	0.342468		376.5	0.31106	0.311386	0.309238	0.308413	0.308332	0.308192	0.308652	0.307811	0.307907	0.308411
376	0.338276	0.338067	0.336884	0.337682	0.337763	0.338515	0.338779	0.338427	0.338637	0.33881		376	0.307391	0.307742	0.305625	0.305006	0.305173	0.30497	0.305358	0.304155	0.30467	0.305044
375.5	0.334713	0.334526	0.333342	0.334135	0.33398	0.334562	0.335184	0.334684	0.335171	0.33487		375.5	0.304284	0.303793	0.302111	0.301588	0.30159	0.301438	0.301858	0.300917	0.301211	0.301597
375	0.331265	0.331204	0.330127	0.330672	0.330704	0.331204	0.331654	0.331362	0.331372	0.331687		375	0.301099	0.300498	0.29878	0.298472	0.29832	0.297922	0.298813	0.297706	0.297917	0.298193
374.5	0.328017	0.327574	0.326851	0.327215	0.327199	0.327746	0.328045	0.327978	0.327559	0.328208		374.5	0.297431	0.297089	0.295595	0.294985	0.294909	0.29422	0.295192	0.294347	0.294451	0.294822
374	0.324345	0.323875	0.323061	0.323562	0.323467	0.323748	0.324342	0.32428	0.323836	0.324629		374	0.293804	0.293166	0.29197	0.291086	0.291393	0.290772	0.291355	0.290821	0.290873	0.291078
373.5	0.320461	0.32049	0.31953	0.320147	0.320007	0.320226	0.320975	0.321048	0.320647	0.321398		373.5	0.290412	0.290243	0.288725	0.287883	0.288054	0.287776	0.288262	0.287385	0.287652	0.287675
373	0.317123	0.316926	0.316122	0.316734	0.316977	0.317063	0.317815	0.317551	0.317405	0.317978		373	0.287069	0.286973	0.285406	0.284784	0.284681	0.284576	0.285101	0.28424	0.284458	0.284572
372.5	0.313658	0.313564	0.31281	0.313346	0.313778	0.313887	0.314414	0.313908	0.314349	0.314753		372.5	0.283722	0.283366	0.281926	0.281514	0.281179	0.281279	0.281413	0.280757	0.281244	0.28118
372	0.309979	0.310298	0.309414	0.309723	0.309845	0.310459	0.31045	0.309889	0.310998	0.310947		372	0.279998	0.27967	0.278256	0.278191	0.277741	0.277711	0.278025	0.277117	0.277506	0.277702
371.5	0.307199	0.306855	0.306151	0.306708	0.306642	0.307309	0.307391	0.306966	0.307647	0.307745		371.5	0.277153	0.276952	0.2754	0.275058	0.274842	0.274383	0.275067	0.274388	0.27419	0.274744
371	0.304243	0.303785	0.303096	0.303702	0.304204	0.304228	0.304668	0.304258	0.304788	0.304758		371	0.274495	0.274388	0.272709	0.272089	0.272217	0.271858	0.272381	0.271971	0.271666	0.271888
370.5	0.300663	0.300677	0.299837	0.300609	0.301122	0.300905	0.301434	0.300945	0.301934	0.301564		370.5	0.27109	0.271129	0.269717	0.269064	0.269286	0.268849	0.26957	0.268917	0.268462	0.268879
370	0.297541	0.29776	0.296515	0.296704	0.297047	0.297824	0.297219	0.298055	0.29826	0.298206		370	0.26764	0.267452	0.26599	0.265593	0.26583	0.265969	0.266575	0.264919	0.265114	0.265579
369.5	0.294853	0.294906	0.293635	0.294067	0.294659	0.294394	0.293967	0.29502	0.295187	0.295338		369.5	0.265231	0.265149	0.263308	0.263239	0.263238	0.262691	0.263433	0.262678	0.262592	0.262832
369	0.292652	0.292576	0.291003	0.291584	0.291825	0.29115	0.291286	0.292466	0.292678	0.292996		369	0.2628	0.262292	0.26122	0.260708	0.260726	0.260103	0.260542	0.260206	0.260254	0.260441
368.5	0.289316	0.289503	0.288263	0.288764	0.288728	0.288854	0.289061	0.289426	0.289592	0.289768		368.5	0.259479	0.259457	0.258173	0.257691	0.257802	0.257439	0.257631	0.257242	0.257132	0.257501
368	0.286226	0.286521	0.285664	0.286245	0.28599	0.28679	0.286495	0.286426	0.286822	0.286718		368	0.257162	0.257089	0.255356	0.255135	0.255036	0.255029	0.255007	0.254442	0.254577	0.254718
367.5	0.283707	0.284218	0.283105	0.283635	0.283555	0.284406	0.284123	0.284273	0.284081	0.284456		367.5	0.254607	0.254858	0.253485	0.252816	0.252962	0.252802	0.253272	0.251847	0.252457	0.252403
367	0.28136	0.281552	0.280553	0.280907	0.28101	0.281916	0.281402	0.281914	0.281612	0.281722		367	0.252626	0.251922	0.251373	0.250261	0.250228	0.250432	0.250592	0.24976	0.250187	0.250257
366.5	0.278983	0.279222	0.27832	0.278579	0.278777	0.279295	0.279026	0.279383	0.279182	0.279396		366.5	0.250602	0.249738	0.248999	0.247955	0.248127	0.248049	0.248133	0.247457	0.247852	0.24776
366	0.276991	0.277171	0.276013	0.276391	0.276288	0.276758	0.276659	0.277282	0.27751	0.277037		366	0.248347	0.247731	0.24676	0.246186	0.246197	0.245873	0.246125	0.245488	0.246088	0.245517
365.5	0.274603	0.274426	0.273621	0.274135	0.274243	0.274485	0.274405	0.274989	0.274924	0.274623		365.5	0.245904	0.245592	0.24468	0.244097	0.244061	0.243777	0.244411	0.243578	0.243735	0.243561
365	0.272292	0.27233	0.27114	0.271927	0.272145	0.272677	0.272244	0.273012	0.272438	0.272936		365	0.244083	0.243274	0.243057	0.242023	0.242211	0.241726	0.242582	0.241352	0.241671	0.241278
364.5	0.270358	0.270543	0.269097	0.269796	0.269874	0.27073	0.270249	0.270537	0.270961	0.270916		364.5	0.242462	0.241636	0.240964	0.240254	0.240384	0.239798	0.240492	0.239375	0.239921	0.239864
364	0.268217	0.268495	0.267408	0.268063	0.268007	0.268526	0.268362	0.268149	0.268881	0.269306		364	0.240376	0.239612	0.238654	0.238192	0.238455	0.238062	0.238499	0.237403	0.237804	0.238227
363.5	0.266397	0.266288	0.265724	0.266358	0.266298	0.266958	0.266298	0.266391	0.266817	0.267263		363.5	0.238842	0.238383	0.237391	0.236882	0.236722	0.236626	0.236965	0.23571	0.236487	0.23633
363	0.264219	0.264338	0.263632	0.26417	0.264046	0.264478	0.264208	0.264435	0.26489	0.26523		363	0.236692	0.236452	0.235527	0.235095	0.23504	0.234727	0.235308	0.234	0.234619	0.234914
362.5	0.262154	0.262832	0.261592	0.262083	0.262156	0.262293	0.262385	0.262671	0.262775	0.263252		362.5	0.234927	0.234611	0.233533	0.23304	0.233315	0.233112	0.233499	0.232722	0.232773	0.232952
362	0.260595	0.261672	0.259876	0.260635	0.26088	0.261282	0.260883	0.261046	0.261452	0.261427		362	0.233748	0.233624	0.232304	0.231612	0.231579	0.231932	0.231799	0.230869	0.231174	0.231144
361.5	0.259386	0.259695	0.258395	0.258945	0.259197	0.259412	0.259187	0.259299	0.259778	0.25987		361.5	0.232275	0.231685	0.230827	0.230007	0.229821	0.230176	0.230464	0.229277	0.229409	0.229423
361	0.257461	0.257521	0.257167	0.257171	0.257129	0.25802	0.257489	0.257848	0.257886	0.258272		361	0.230275	0.229922	0.229165	0.228673	0.228466	0.228508	0.228722	0.227719	0.227578	0.228042
360.5	0.255434	0.256031	0.254674	0.255697	0.25527	0.255668	0.255641	0.255763	0.255958	0.256264		360.5	0.228487	0.228415	0.227162	0.22678	0.226718	0.226497	0.227051	0.226073	0.226012	0.226753
360	0.253762	0.254396	0.252789	0.254108	0.253661	0.253788	0.253771	0.253674	0.253992	0.254647		360	0.227046	0.226725	0.225675	0.224886	0.224676	0.225143	0.225202	0.224547	0.224663	0.225147
359.5	0.252261	0.252405	0.251537	0.251888	0.251905	0.252185	0.251889	0.252323	0.252625	0.252689		359.5	0.225581	0.22507	0.223954	0.223675	0.223367	0.223782	0.223674	0.222858	0.223269	0.223475
359	0.250546	0.250792	0.250092	0.250291	0.250626	0.250901	0.250699	0.250773	0.25137	0.250989		359	0.224485	0.224056	0.222792	0.222503	0.22213	0.222375	0.222491	0.221657	0.221836	0.22217
358.5	0.248948	0.249219	0.248472	0.248579	0.249042	0.249586	0.249395	0.249397	0.249548	0.249447		358.5	0.223303	0.222688	0.221613	0.221127	0.220864	0.221089	0.221109	0.220419	0.220494	0.220694
358	0.24701	0.247467	0.246667	0.24727	0.2472	0.247796	0.247615	0.247953	0.247565	0.247751		358	0.221651	0.221011	0.219872	0.219797	0.219152	0.219623	0.219581	0.218728	0.218855	0.219047
357.5	0.245437	0.245921	0.24509	0.245878	0.24571	0.246241	0.246083	0.246058	0.246039	0.246341		357.5	0.219747	0.219608	0.218691	0.218139	0.217991	0.218409	0.218012	0.217133	0.21756	0.218138
357	0.244508	0.244848	0.244219	0.244573	0.244624	0.245116	0.244848	0.244708	0.245297	0.245237		357	0.218901	0.218833	0.217775	0.217403	0.217419	0.217553	0.217265	0.216337	0.216574	0.216921
356.5	0.243488	0.243692	0.243102	0.243548	0.243859	0.244048	0.243694	0.243865	0.244245	0.244317		356.5	0.218363	0.217741	0.216732	0.216763	0.216425	0.216572	0.216552	0.215447	0.215871	0.215941
356	0.242068	0.242483	0.242262	0.242495	0.242489	0.242813	0.242549	0.242379	0.24252	0.243221		356	0.217287	0.216687	0.215821	0.215818	0.215791	0.215474	0.215561	0.214708	0.214746	0.215097
355.5	0.241581	0.241918	0.241219	0.241114	0.241204	0.242041	0.241651	0.241588	0.241679	0.24207		355.5	0.216527	0.215987	0.215024	0.21476	0.214854	0.214528	0.214892	0.213926	0.214088	0.214373
355	0.240842	0.240927	0.240143	0.240279	0.240221	0.240802	0.240809	0.240925	0.241427	0.241433		355	0.216069	0.215463	0.214643	0.213725	0.213873	0.214064	0.21405	0.213358	0.213199	0.214059
354.5	0.239896	0.240235	0.239124	0.239543	0.239599	0.240162	0.240257	0.24034	0.240564	0.240506		354.5	0.215599	0.215205	0.214183	0.213396	0.213525	0.213473	0.213764	0.213056	0.213052	0.213521
354	0.239914	0.239785	0.239094	0.239082	0.239442	0.240522	0.240164	0.240088	0.240429	0.240309		354	0.215569	0.215035	0.213966	0.213225	0.213538	0.213247	0.213525	0.213084	0.212814	0.213285
353.5	0.239444	0.239688	0.23886	0.239299	0.239447	0.240202	0.239663	0.23973	0.239841	0.240114		353.5	0.215174	0.214547	0.214007	0.212985	0.21339	0.213254	0.213206	0.212757	0.212715	0.212947
353	0.238956	0.239445	0.238385	0.239136	0.238967	0.239258	0.239337	0.239085	0.239223	0.240259		353	0.2149	0.214477	0.213665	0.21305	0.212985	0.213442	0.213037	0.212566	0.212547	0.212746
352.5	0.239394	0.239393	0.23887	0.239614	0.239131	0.239481	0.239535	0.239942	0.239798	0.240694		352.5	0.215505	0.214898	0.213915	0.213334	0.213418	0.213585	0.213316	0.212921	0.213001	0.213015
352	0.239593	0.239683	0.239098	0.239461	0.239476	0.240169	0.23953	0.240029	0.240163	0.240661		352	0.215712	0.215232	0.214405	0.213637	0.213705	0.213671	0.213659	0.213152	0.213444	0.213555
351.5	0.239965	0.240303	0.239597	0.239683	0.239955	0.240616	0.240125	0.240186	0.240877	0.241214		351.5	0.216404	0.21574	0.215129	0.214421	0.214355	0.214257	0.214417	0.213287	0.213928	0.214198
351	0.240546	0.240575	0.240024	0.240197	0.24011	0.240886	0.240752	0.240742	0.241355	0.241796		351	0.216566	0.216192	0.215018	0.214915	0.214663	0.214954	0.214839	0.213722	0.214406	0.214439
350.5	0.241518	0.24156	0.241033	0.24115	0.241167	0.241554	0.241567	0.241692	0.241977	0.242047		350.5	0.217055	0.21701	0.215613	0.215466	0.215125	0.215298	0.215206	0.214708	0.214765	0.21509
350	0.242349	0.242076	0.24178	0.241929	0.241977	0.242059	0.242328	0.242507	0.242163	0.242654		350	0.217476	0.21748	0.21627	0.215858	0.216007	0.21584	0.215947	0.215338	0.215415	0.215594
349.5	0.242882	0.242775	0.242073	0.242729	0.242583	0.242694	0.243031	0.242952	0.242835	0.243381		349.5	0.21828	0.218058	0.217013	0.216446	0.216114	0.216615	0.216732	0.216006	0.216046	0.216284
349	0.243496	0.243939	0.243174	0.243851	0.243524	0.243475	0.24425	0.24396	0.243924	0.244688		349	0.219479	0.218997	0.218026	0.21734	0.217066	0.217481	0.217551	0.216923	0.217124	0.217284
348.5	0.244736	0.244791	0.244161	0.244901	0.244814	0.24494	0.245092	0.244977	0.245174	0.245673		348.5	0.220621	0.219521	0.219084	0.218503	0.21823	0.218183	0.218897	0.217824	0.217919	0.218533
348	0.246366	0.246429	0.245445	0.245926	0.246139	0.246648	0.246425	0.246427	0.246856	0.247002		348	0.221556	0.221085	0.220182	0.220055	0.21966	0.219635	0.22004	0.218698	0.219142	0.219492
347.5	0.247906	0.247632	0.247249	0.247337	0.247606	0.247997	0.24839	0.247991	0.248787	0.249032		347.5	0.223029	0.222876	0.221678	0.221393	0.221413	0.221242	0.221341	0.220545	0.220707	0.22104
347	0.249239	0.249302	0.248671	0.248778	0.248611	0.249288	0.249412	0.249436	0.249755	0.250298		347	0.224486	0.224022	0.22333	0.222551	0.222673	0.222992	0.222718	0.22173	0.221925	0.222558
346.5	0.250318	0.250721	0.249779	0.250069	0.249965	0.250828	0.250385	0.250705	0.250628	0.251221		346.5	0.225602	0.224769	0.224126	0.223822	0.223557	0.223735	0.223602	0.222825	0.223122	0.223482
346	0.252003	0.252117	0.251536	0.251414	0.251902	0.252422	0.251981	0.252046	0.252137	0.252954		346	0.226654	0.226038	0.225362	0.225282	0.224539	0.224684	0.224991	0.224336	0.224709	0.224907
345.5	0.253857	0.253866	0.253189	0.25335	0.253547	0.253475	0.253879	0.253428	0.253682	0.254622		345.5	0.228305	0.227456	0.227048	0.22636	0.226008	0.226265	0.226623	0.225902	0.22571	0.226443
345	0.254557	0.254728	0.254134	0.254628	0.254533	0.254681	0.254851	0.254333	0.2553	0.255498		345	0.229194	0.228827	0.228354	0.227579	0.227226	0.227724	0.22731	0.226837	0.226748	0.227261
344.5	0.256432	0.256615	0.255891	0.255916	0.256261	0.256833	0.256584	0.25638	0.256888	0.25725		344.5	0.230672	0.230526	0.230042	0.229119	0.22869	0.229253	0.228706	0.228623	0.2288	0.228894
344	0.256994	0.257349	0.256481	0.256536	0.256664	0.257738	0.257274	0.257302	0.257472	0.257213		344	0.231596	0.230688	0.230417	0.229651	0.229174	0.229555	0.229675	0.22936	0.229237	0.229531
343.5	0.257877	0.258536	0.256961	0.257436	0.257555	0.258288	0.258451	0.258027	0.258648	0.25893		343.5	0.232675	0.23181	0.230916	0.230207	0.229807	0.23019	0.230464	0.229874	0.229409	0.230474
343	0.259031	0.260107	0.258135	0.258816	0.259284	0.259367	0.259244	0.259423	0.260008	0.260139		343	0.23378	0.233156	0.231892	0.231086	0.231198	0.231781	0.231607	0.230838	0.230173	0.231516
342.5	0.260126	0.260472	0.259495	0.259725	0.260107	0.260284	0.259719	0.260379	0.26087	0.260948		342.5	0.234213	0.233787	0.232378	0.231485	0.231858	0.23216	0.231735	0.231415	0.231089	0.232473
342	0.260097	0.260216	0.259621	0.259772	0.259591	0.259959	0.260064	0.260464	0.260651	0.260638		342	0.233708	0.233809	0.232374	0.231516	0.231512	0.231576	0.2318	0.231509	0.23098	0.2319
341.5	0.260294	0.260093	0.259722	0.260193	0.260145	0.26068	0.26012	0.260715	0.260707	0.260767		341.5	0.233792	0.233616	0.232582	0.232172	0.23195	0.231907	0.23209	0.231315	0.231172	0.231584
341	0.260191	0.260484	0.259875	0.260091	0.260032	0.26064	0.260463	0.260635	0.260793	0.260942		341	0.234002	0.233481	0.232533	0.231923	0.231861	0.232274	0.23219	0.231152	0.231393	0.231754
340.5	0.259634	0.260196	0.258994	0.259281	0.259159	0.260019	0.259973	0.260161	0.260218	0.260578		340.5	0.233228	0.232942	0.231876	0.23138	0.231316	0.231429	0.231597	0.230523	0.230572	0.231229
340	0.260572	0.260383	0.259868	0.260117	0.260994	0.261088	0.260378	0.261644	0.260369	0.261273		340	0.232629	0.233602	0.232745	0.232111	0.232453	0.231983	0.231854	0.231471	0.230993	0.231825
339.5	0.259202	0.259029	0.259288	0.259209	0.259226	0.260356	0.260115	0.260133	0.259896	0.260021		339.5	0.231362	0.232404	0.232288	0.23044	0.230943	0.230922	0.230594	0.230454	0.230285	0.230392
339	0.258296	0.258307	0.257855	0.257397	0.257711	0.259065	0.258204	0.259138	0.259494	0.25911		339	0.230268	0.231315	0.230848	0.228747	0.229664	0.229538	0.229367	0.228843	0.229602	0.229481
338.5	0.257728	0.257111	0.256898	0.256732	0.257064	0.257951	0.257712	0.258056	0.258577	0.258377		338.5	0.230106	0.230817	0.229848	0.228609	0.228817	0.228749	0.229371	0.227763	0.228811	0.229325
338	0.256467	0.255833	0.255655	0.255126	0.256074	0.2569	0.255887	0.257292	0.257385	0.25709		338	0.229352	0.229648	0.228554	0.227432	0.227533	0.228143	0.227986	0.227155	0.227656	0.227959
337.5	0.254095	0.254984	0.253967	0.254233	0.254622	0.255602	0.254057	0.255615	0.255673	0.256099		337.5	0.227369	0.227808	0.227462	0.226599	0.225976	0.226712	0.226036	0.226221	0.226124	0.226516
337	0.253006	0.254199	0.252319	0.253131	0.253395	0.251905	0.253536	0.254261	0.254	0.254978		337	0.226148	0.22675	0.226707	0.225368	0.2248	0.224467	0.224708	0.22513	0.224662	0.224869
336.5	0.251488	0.251683	0.251031	0.251101	0.251941	0.250295	0.252083	0.252692	0.252946	0.252359		336.5	0.225054	0.226012	0.225052	0.223806	0.223053	0.223424	0.223677	0.223891	0.22325	0.223147
336	0.249777	0.250416	0.249448	0.24943	0.250522	0.250787	0.249936	0.25074	0.250747	0.250876		336	0.223143	0.223886	0.223155	0.221754	0.221061	0.222522	0.221476	0.221926	0.221378	0.221446
335.5	0.247524	0.248121	0.247622	0.247216	0.248515	0.248394	0.248314	0.248656	0.248658	0.249064		335.5	0.221216	0.221707	0.221151	0.220193	0.219674	0.220468	0.219764	0.219682	0.220069	0.220083
335	0.245403	0.24556	0.245494	0.2449	0.245388	0.246111	0.245569	0.246519	0.245834	0.247094		335	0.219204	0.219284	0.219303	0.217837	0.217934	0.218057	0.217911	0.217533	0.217162	0.21742
334.5	0.243635	0.243116	0.243024	0.243062	0.243423	0.243939	0.244014	0.244096	0.244085	0.244494		334.5	0.216997	0.218049	0.216681	0.216083	0.215661	0.215767	0.215651	0.215414	0.215605	0.215922
334	0.241217	0.240158	0.241208	0.240629	0.241486	0.242007	0.241792	0.241483	0.242253	0.242377		334	0.214864	0.215716	0.21463	0.214516	0.213783	0.213607	0.213381	0.213392	0.213612	0.213923
333.5	0.238738	0.238779	0.238403	0.237952	0.239494	0.239166	0.238902	0.239175	0.239943	0.240826		333.5	0.212887	0.213505	0.212242	0.211702	0.211523	0.211136	0.211585	0.211326	0.211667	0.211847
333	0.236505	0.236703	0.23588	0.235749	0.237376	0.236646	0.236951	0.237019	0.236677	0.237496		333	0.210932	0.210819	0.210147	0.20889	0.20954	0.208941	0.209219	0.20936	0.209532	0.209232
332.5	0.234573	0.234558	0.234038	0.233757	0.234801	0.234469	0.234283	0.235457	0.234711	0.235396		332.5	0.208146	0.208762	0.208263	0.207159	0.207662	0.206807	0.207856	0.208008	0.2065	0.207205
332	0.231961	0.232339	0.232037	0.231544	0.231989	0.232691	0.231925	0.232969	0.23303	0.233594		332	0.206626	0.207397	0.206543	0.205981	0.206249	0.205067	0.205917	0.205534	0.204628	0.205394
331.5	0.229377	0.229323	0.229022	0.228349	0.229111	0.229892	0.228726	0.229386	0.230734	0.230409		331.5	0.204012	0.205141	0.203691	0.20309	0.203474	0.202979	0.202948	0.202348	0.202071	0.203218
331	0.227154	0.22669	0.226756	0.226808	0.227118	0.227714	0.226271	0.227331	0.22789	0.227944		331	0.202369	0.203018	0.201648	0.200985	0.201046	0.201349	0.200661	0.200259	0.200074	0.201341
330.5	0.22518	0.22467	0.224826	0.225137	0.224842	0.225707	0.225078	0.225436	0.226074	0.226303		330.5	0.200142	0.201488	0.199723	0.199519	0.199055	0.199712	0.199499	0.198932	0.198207	0.199498
330	0.222639	0.221815	0.222421	0.22223	0.222327	0.22358	0.222346	0.222677	0.223535	0.223716		330	0.197673	0.198772	0.197969	0.196987	0.196991	0.197286	0.197062	0.196752	0.1958	0.197018
329.5	0.22055	0.220095	0.219821	0.219994	0.219959	0.220595	0.219693	0.22055	0.220976	0.220936		329.5	0.196074	0.196556	0.195495	0.194231	0.194707	0.194817	0.19492	0.194617	0.194527	0.194586
329	0.218152	0.217924	0.21711	0.217537	0.218074	0.218668	0.217384	0.218294	0.218362	0.218715		329	0.193991	0.194821	0.193927	0.192758	0.193159	0.193108	0.19269	0.19254	0.192836	0.192905
328.5	0.215867	0.216301	0.21561	0.215659	0.216432	0.217003	0.215365	0.216488	0.216674	0.216783		328.5	0.192135	0.192741	0.191928	0.191458	0.191432	0.191815	0.190871	0.190754	0.190852	0.191532
328	0.213934	0.213966	0.212945	0.213624	0.214173	0.213586	0.213243	0.214154	0.214406	0.214859		328	0.190091	0.190579	0.189774	0.189085	0.189449	0.189238	0.189066	0.188981	0.18821	0.189385
327.5	0.212135	0.211284	0.211302	0.211124	0.211671	0.211874	0.211545	0.212095	0.212014	0.213138		327.5	0.187726	0.188545	0.187927	0.186609	0.187471	0.18723	0.187011	0.187124	0.186017	0.186809
327	0.210894	0.209768	0.210028	0.209706	0.210601	0.210625	0.210202	0.210279	0.210191	0.211452		327	0.186654	0.187535	0.186504	0.184958	0.185708	0.185806	0.186076	0.184921	0.184741	0.184962
326.5	0.208158	0.207769	0.207534	0.20692	0.208119	0.208579	0.207913	0.207772	0.20895	0.208474		326.5	0.184263	0.185535	0.184466	0.183337	0.183975	0.183809	0.183767	0.183187	0.182834	0.183199
326	0.205682	0.205745	0.20573	0.204927	0.205743	0.206671	0.205593	0.206138	0.206765	0.206141		326	0.182105	0.183411	0.182035	0.181146	0.181482	0.181871	0.181359	0.18073	0.180976	0.181081
325.5	0.204196	0.203806	0.203895	0.203117	0.20393	0.204857	0.203937	0.204755	0.204996	0.20492		325.5	0.180997	0.181537	0.180382	0.179701	0.179655	0.180087	0.179664	0.178998	0.179357	0.179747
325	0.20237	0.202543	0.2013	0.201725	0.202189	0.203198	0.201634	0.202973	0.203072	0.202803		325	0.179624	0.180154	0.17858	0.177749	0.177926	0.178004	0.177665	0.177621	0.177763	0.177883
324.5	0.20089	0.201236	0.199441	0.20041	0.200392	0.201216	0.200397	0.201433	0.201182	0.201287		324.5	0.177683	0.178361	0.177285	0.176555	0.176274	0.176232	0.176412	0.17579	0.17657	0.176057
324	0.199608	0.199867	0.198829	0.199269	0.199128	0.200163	0.198782	0.200215	0.200142	0.200565		324	0.176576	0.176766	0.176178	0.175562	0.17504	0.175135	0.174778	0.175237	0.174884	0.175271
323.5	0.197562	0.197579	0.196692	0.197042	0.197268	0.197961	0.19712	0.198072	0.197995	0.19832		323.5	0.174764	0.175022	0.174194	0.173698	0.172813	0.173415	0.173396	0.173139	0.173294	0.173264
323	0.195779	0.195533	0.195274	0.195068	0.19554	0.19622	0.195772	0.19657	0.196261	0.196859		323	0.172562	0.173024	0.172857	0.171718	0.171478	0.171669	0.171569	0.171276	0.171335	0.171496
322.5	0.194907	0.194201	0.194241	0.19433	0.194515	0.195658	0.194585	0.193859	0.196022	0.195181		322.5	0.171662	0.172069	0.17128	0.17064	0.170238	0.170641	0.169889	0.170001	0.169968	0.17022
322	0.193411	0.192761	0.192563	0.192375	0.193583	0.193956	0.193555	0.191936	0.194248	0.193982		322	0.170085	0.170947	0.16986	0.169194	0.168832	0.169175	0.168955	0.168883	0.168329	0.169133
321.5	0.191953	0.19146	0.191289	0.191376	0.191489	0.192045	0.191906	0.191887	0.192291	0.192736		321.5	0.168492	0.16926	0.168325	0.1677	0.167711	0.167744	0.167402	0.16725	0.16712	0.167669
321	0.190497	0.190197	0.189943	0.189777	0.1893	0.190366	0.189923	0.190794	0.190798	0.191393		321	0.166751	0.167617	0.167186	0.166508	0.16595	0.166201	0.166003	0.166173	0.16587	0.165923
320.5	0.188846	0.18936	0.188744	0.188505	0.188036	0.189427	0.188912	0.189869	0.189631	0.189962		320.5	0.165649	0.16621	0.16635	0.165385	0.164526	0.164966	0.164493	0.164831	0.164544	0.165272
320	0.187227	0.187512	0.186702	0.187075	0.187086	0.188184	0.187271	0.188256	0.188452	0.18832		320	0.163856	0.164363	0.164877	0.163886	0.16303	0.163098	0.163447	0.16327	0.16272	0.163674
319.5	0.185878	0.185943	0.185498	0.185422	0.186006	0.187024	0.185901	0.186869	0.187089	0.187444		319.5	0.162855	0.16299	0.162904	0.162284	0.161811	0.161938	0.16236	0.161588	0.161323	0.162214
319	0.184929	0.184393	0.184273	0.183669	0.184174	0.184536	0.184329	0.185819	0.185281	0.186033		319	0.161327	0.161734	0.1617	0.160821	0.160478	0.160386	0.161069	0.160389	0.16016	0.160887
318.5	0.183993	0.184316	0.18365	0.18315	0.183283	0.183484	0.183879	0.184941	0.18461	0.184743		318.5	0.160519	0.161646	0.161267	0.159727	0.160096	0.159741	0.160426	0.159427	0.159489	0.159879
318	0.182911	0.183308	0.182662	0.182331	0.183039	0.183503	0.18311	0.183462	0.183839	0.183603		318	0.159515	0.161205	0.16034	0.15885	0.159621	0.159354	0.159202	0.15881	0.158628	0.158904
317.5	0.181414	0.181266	0.180631	0.180588	0.180935	0.181652	0.181068	0.181974	0.181979	0.181665		317.5	0.157783	0.158943	0.158234	0.157692	0.157713	0.157594	0.157788	0.156739	0.156971	0.157309
317	0.180483	0.180035	0.179774	0.179846	0.180148	0.180313	0.180046	0.18115	0.181018	0.181229		317	0.156924	0.157703	0.157199	0.156608	0.156186	0.156215	0.156547	0.155574	0.156048	0.1568
316.5	0.17928	0.179234	0.178822	0.178949	0.179025	0.179609	0.17928	0.180113	0.180076	0.180762		316.5	0.15649	0.157184	0.156346	0.155684	0.155361	0.155316	0.155713	0.15516	0.154907	0.156057
316	0.178855	0.178579	0.178283	0.178474	0.178655	0.178974	0.178683	0.178873	0.179154	0.180159		316	0.155578	0.156382	0.155535	0.154846	0.154934	0.154556	0.154809	0.154327	0.15371	0.154597
315.5	0.177944	0.178311	0.177461	0.178088	0.178136	0.178993	0.177938	0.178749	0.178661	0.179106		315.5	0.155129	0.156341	0.155381	0.154509	0.154168	0.153824	0.154277	0.153982	0.153545	0.153626
315	0.178173	0.177955	0.176978	0.177427	0.177241	0.178367	0.177919	0.17844	0.179074	0.178561		315	0.154942	0.155843	0.155377	0.154383	0.153899	0.153824	0.154385	0.153722	0.153612	0.153971
314.5	0.177086	0.177018	0.176386	0.177071	0.176638	0.177524	0.177035	0.177353	0.177714	0.177808		314.5	0.154168	0.155045	0.154863	0.153465	0.152966	0.153044	0.153401	0.152884	0.152978	0.153262
314	0.176413	0.176148	0.175687	0.176073	0.176504	0.176528	0.176444	0.177098	0.17682	0.177354		314	0.153173	0.154447	0.15403	0.152693	0.152578	0.153091	0.152542	0.151566	0.152428	0.152782
313.5	0.17616	0.1757	0.175463	0.175462	0.175588	0.175988	0.17622	0.176615	0.176785	0.176985		313.5	0.152872	0.153514	0.153713	0.152531	0.152769	0.153029	0.152688	0.151984	0.152156	0.152484
313	0.175136	0.174863	0.174724	0.174711	0.174551	0.175303	0.175119	0.1757	0.175568	0.176267		313	0.152177	0.153057	0.152554	0.151642	0.151381	0.15174	0.151463	0.150958	0.150983	0.151444
312.5	0.175264	0.174712	0.17413	0.174765	0.174565	0.175135	0.174466	0.175405	0.175328	0.17582		312.5	0.151991	0.152522	0.151833	0.151415	0.151083	0.151202	0.151309	0.150418	0.150423	0.151269
312	0.175172	0.174683	0.174622	0.174519	0.174539	0.17523	0.174735	0.175204	0.175245	0.176067		312	0.151984	0.152763	0.15205	0.151359	0.151239	0.150913	0.15142	0.150526	0.150584	0.150801
311.5	0.174567	0.174614	0.174117	0.173888	0.173972	0.175078	0.174535	0.175223	0.174893	0.175288		311.5	0.151881	0.152466	0.151962	0.150949	0.150981	0.150801	0.151151	0.150123	0.150583	0.150627
311	0.174732	0.17487	0.174355	0.1747	0.174347	0.174991	0.174563	0.175481	0.174953	0.175676		311	0.15182	0.15252	0.152409	0.151238	0.151379	0.150805	0.151003	0.15038	0.150706	0.151093
310.5	0.174651	0.174178	0.174341	0.174842	0.174473	0.175034	0.174215	0.175117	0.175169	0.175551		310.5	0.151461	0.152403	0.151846	0.15139	0.150907	0.150724	0.150479	0.150082	0.150794	0.150826
310	0.174779	0.173847	0.174044	0.174518	0.174754	0.174848	0.174193	0.175105	0.175545	0.175356		310	0.15158	0.152528	0.151676	0.151373	0.150744	0.150832	0.150181	0.150138	0.150606	0.150825
309.5	0.174805	0.174556	0.17402	0.174668	0.174951	0.175284	0.174492	0.1753	0.17564	0.175921		309.5	0.151907	0.152617	0.151981	0.150925	0.1512	0.151346	0.15094	0.150949	0.150705	0.150822
309	0.17482	0.174634	0.17401	0.174133	0.174634	0.175698	0.174991	0.175272	0.175562	0.175609		309	0.151429	0.152031	0.151987	0.150888	0.150969	0.151385	0.151272	0.150537	0.150916	0.150948
308.5	0.175022	0.174678	0.174059	0.174012	0.174421	0.175183	0.174572	0.175173	0.17528	0.175507		308.5	0.151589	0.152335	0.152094	0.150761	0.150807	0.151042	0.150793	0.150151	0.150579	0.150738
308	0.17493	0.174855	0.17461	0.17462	0.174922	0.175081	0.174872	0.175662	0.175648	0.175998		308	0.152331	0.152852	0.15217	0.151593	0.151533	0.150988	0.151025	0.150589	0.151417	0.151311
307.5	0.174791	0.174937	0.1751	0.174925	0.175272	0.175241	0.174936	0.1758	0.175672	0.176319		307.5	0.152849	0.152801	0.152255	0.151555	0.151796	0.151052	0.151542	0.150759	0.150918	0.151447
307	0.175093	0.175076	0.175307	0.175433	0.175545	0.175792	0.175227	0.176555	0.175835	0.176881		307	0.153153	0.153292	0.152477	0.151831	0.151581	0.151471	0.1516	0.15074	0.151164	0.151519
306.5	0.176238	0.175903	0.175512	0.176144	0.176384	0.176398	0.176081	0.177451	0.176995	0.177157		306.5	0.153662	0.153692	0.152686	0.152417	0.152214	0.152172	0.151881	0.151512	0.151967	0.152616
306	0.176503	0.176183	0.175705	0.176174	0.177094	0.177082	0.176561	0.177157	0.177526	0.177866		306	0.153896	0.154272	0.153302	0.152642	0.15305	0.152862	0.152341	0.152062	0.152099	0.152983
305.5	0.177303	0.177179	0.176554	0.176367	0.177316	0.177838	0.177698	0.178147	0.17776	0.179049		305.5	0.154528	0.154723	0.153715	0.153757	0.153146	0.153434	0.152879	0.15305	0.153071	0.153324
305	0.17774	0.178206	0.176987	0.177199	0.177641	0.178391	0.178047	0.178397	0.178736	0.179025		305	0.154911	0.154885	0.154206	0.153887	0.153686	0.15395	0.153595	0.153476	0.153837	0.153608
304.5	0.178645	0.178892	0.178257	0.178174	0.178339	0.179327	0.178419	0.179439	0.179536	0.179621		304.5	0.155373	0.155903	0.155353	0.154598	0.154632	0.154731	0.154551	0.15427	0.154422	0.154365
304	0.178644	0.179256	0.178589	0.177987	0.178655	0.179355	0.178973	0.179933	0.179572	0.17983		304	0.155465	0.155815	0.155468	0.154871	0.154643	0.154169	0.154767	0.154385	0.153908	0.154468
303.5	0.179805	0.179743	0.179285	0.179458	0.17965	0.180084	0.17967	0.180409	0.180491	0.180853		303.5	0.156568	0.156833	0.156325	0.155528	0.15535	0.155153	0.155785	0.154981	0.15501	0.155347
303	0.180725	0.179701	0.180031	0.17975	0.180168	0.180943	0.180228	0.181093	0.181252	0.181658		303	0.157023	0.157388	0.156927	0.156517	0.156135	0.156034	0.156047	0.155573	0.155488	0.155402
302.5	0.180656	0.180561	0.180476	0.180466	0.181194	0.181663	0.180947	0.181656	0.181452	0.182339		302.5	0.157361	0.157197	0.157223	0.15659	0.156376	0.156438	0.156447	0.155946	0.155923	0.156476
302	0.181648	0.181557	0.181454	0.181024	0.181428	0.182301	0.181907	0.182727	0.181958	0.183234		302	0.158318	0.158372	0.157911	0.157144	0.156878	0.157397	0.157056	0.156506	0.157269	0.157327
301.5	0.182746	0.182652	0.182159	0.181932	0.182403	0.18349	0.182742	0.18335	0.183267	0.184154		301.5	0.159284	0.159883	0.159084	0.158078	0.1583	0.157906	0.15749	0.157247	0.157979	0.158041
301	0.182725	0.183329	0.182982	0.182947	0.183495	0.183989	0.18364	0.184519	0.184424	0.184871		301	0.159994	0.160246	0.159684	0.158833	0.158419	0.158389	0.158638	0.157949	0.157775	0.158709
300.5	0.183796	0.1836	0.18402	0.184018	0.184071	0.184448	0.184586	0.18551	0.185427	0.185555		300.5	0.160578	0.161109	0.159969	0.159519	0.159361	0.159268	0.159786	0.15886	0.159035	0.159007
300	0.185237	0.18492	0.185189	0.185105	0.185157	0.185286	0.185783	0.186503	0.186343	0.186207		300	0.161379	0.161651	0.161211	0.160737	0.16039	0.160144	0.160517	0.159892	0.159932	0.160204
299.5	0.185892	0.186022	0.185732	0.185365	0.1856	0.186048	0.186104	0.18712	0.187251	0.187365		299.5	0.161633	0.162319	0.161766	0.161409	0.160534	0.161416	0.161309	0.160762	0.160125	0.161376
299	0.186375	0.186823	0.186382	0.1865	0.186298	0.18758	0.187269	0.188027	0.187853	0.188602		299	0.162194	0.163339	0.1624	0.16273	0.161367	0.162009	0.162201	0.161718	0.161217	0.161929
298.5	0.187776	0.188035	0.186713	0.187511	0.187854	0.188504	0.188495	0.189182	0.18837	0.189656		298.5	0.163393	0.164251	0.163126	0.163299	0.161795	0.163039	0.162825	0.162458	0.162215	0.162525
298	0.18863	0.18892	0.188199	0.188367	0.188686	0.189575	0.189557	0.190184	0.189817	0.190114		298	0.164643	0.164779	0.164112	0.163587	0.162946	0.163332	0.163726	0.163168	0.162806	0.163001
297.5	0.189761	0.190359	0.189567	0.189626	0.189753	0.190931	0.190363	0.191217	0.190706	0.191398		297.5	0.165306	0.165776	0.165626	0.164796	0.164276	0.164104	0.164362	0.164592	0.16342	0.164213
297	0.191768	0.191819	0.191134	0.191226	0.191601	0.192454	0.191203	0.193011	0.192524	0.193006		297	0.167	0.167336	0.1673	0.166332	0.165961	0.16604	0.165738	0.165992	0.165217	0.165447
296.5	0.192736	0.192867	0.192184	0.192219	0.192907	0.193467	0.192809	0.193941	0.193733	0.193716		296.5	0.168057	0.168237	0.167841	0.167205	0.167159	0.167155	0.166358	0.166167	0.166608	0.166604
296	0.194937	0.195549	0.19447	0.194944	0.195182	0.195971	0.195844	0.195565	0.196394	0.19621		296	0.169962	0.170714	0.169985	0.168993	0.169504	0.169255	0.16924	0.168656	0.168661	0.168963
295.5	0.196584	0.196838	0.19624	0.196239	0.196764	0.197959	0.196949	0.19726	0.197875	0.198046		295.5	0.171132	0.171751	0.171479	0.170624	0.170598	0.17077	0.170823	0.169903	0.169694	0.169833
295	0.198318	0.198076	0.198656	0.197612	0.198598	0.199132	0.198545	0.19966	0.199422	0.199972		295	0.172546	0.173372	0.172171	0.171841	0.171463	0.171609	0.171684	0.170958	0.171006	0.171306
294.5	0.200693	0.200459	0.200738	0.200618	0.200623	0.201679	0.200604	0.202162	0.201703	0.202053		294.5	0.174767	0.175536	0.174264	0.173467	0.173416	0.17353	0.173541	0.172871	0.173264	0.17365
294	0.203206	0.203092	0.203354	0.202881	0.202863	0.203979	0.203177	0.204529	0.204667	0.204649		294	0.177114	0.177368	0.176435	0.175326	0.175422	0.175934	0.175573	0.174925	0.175253	0.175066
293.5	0.205363	0.205143	0.205169	0.205008	0.20523	0.206404	0.205604	0.20693	0.206861	0.207131		293.5	0.178718	0.178838	0.178293	0.177713	0.177342	0.177619	0.177581	0.176859	0.177253	0.176921
293	0.207114	0.207029	0.206978	0.207201	0.207343	0.208494	0.207814	0.209114	0.208864	0.209509		293	0.180022	0.180612	0.179826	0.179422	0.179503	0.179344	0.179731	0.178307	0.179161	0.178934
292.5	0.209901	0.209774	0.208849	0.209473	0.210187	0.211112	0.210488	0.211984	0.210975	0.21197		292.5	0.182116	0.182939	0.182024	0.181681	0.180767	0.180938	0.181549	0.180369	0.180833	0.180909
292	0.212263	0.212316	0.211466	0.211697	0.212197	0.213049	0.212924	0.21369	0.213353	0.213993		292	0.183638	0.184286	0.183892	0.183117	0.182733	0.182651	0.183077	0.182485	0.182673	0.182697
291.5	0.213204	0.213614	0.213205	0.213263	0.21405	0.214423	0.214399	0.215317	0.215168	0.215201		291.5	0.185042	0.185318	0.18502	0.18446	0.184031	0.184165	0.18473	0.183976	0.183901	0.183656
291	0.214468	0.214726	0.214174	0.214095	0.215024	0.215662	0.215063	0.21652	0.216357	0.216678		291	0.185679	0.186164	0.185269	0.185288	0.184541	0.184822	0.185304	0.184475	0.184817	0.184837
290.5	0.215613	0.21546	0.215154	0.215263	0.215827	0.216368	0.216177	0.217446	0.217614	0.218206		290.5	0.18655	0.186722	0.186196	0.185615	0.185787	0.18597	0.186549	0.185091	0.18532	0.185766
290	0.215528	0.21538	0.215508	0.215635	0.216479	0.216971	0.216298	0.217846	0.218056	0.218323		290	0.187045	0.187319	0.186281	0.186222	0.185767	0.186621	0.186806	0.185131	0.184976	0.186053
289.5	0.215813	0.216011	0.215369	0.21603	0.216628	0.217043	0.216993	0.217778	0.217976	0.217807		289.5	0.187075	0.187538	0.186244	0.187076	0.185996	0.185841	0.186565	0.185364	0.185424	0.186172
289	0.216602	0.216663	0.216029	0.216509	0.216929	0.217957	0.218316	0.218555	0.218591	0.218995		289	0.187546	0.188242	0.187143	0.187432	0.186995	0.186496	0.186782	0.18624	0.186115	0.18659
288.5	0.217771	0.217891	0.217614	0.217756	0.218222	0.218611	0.219081	0.219667	0.219526	0.219999		288.5	0.188774	0.189226	0.188302	0.18794	0.18799	0.187795	0.187608	0.187613	0.18757	0.188054
288	0.219028	0.219233	0.218872	0.219008	0.219351	0.219953	0.219943	0.220948	0.220897	0.22146		288	0.189641	0.19021	0.189254	0.189428	0.188122	0.188904	0.188508	0.188618	0.188533	0.188895
287.5	0.220602	0.220515	0.219794	0.220154	0.220976	0.22126	0.221796	0.222274	0.222199	0.222696		287.5	0.190347	0.19124	0.190746	0.190368	0.189136	0.190252	0.190102	0.189305	0.189896	0.190034
287	0.221965	0.221867	0.221351	0.221926	0.222804	0.222745	0.223613	0.223888	0.223826	0.224299		287	0.192197	0.192786	0.192428	0.191501	0.191073	0.191893	0.191522	0.191058	0.191426	0.191409
286.5	0.223312	0.223502	0.223257	0.2235	0.22387	0.224152	0.224823	0.22511	0.225549	0.225764		286.5	0.194007	0.193674	0.193528	0.193101	0.192231	0.193216	0.192805	0.19205	0.192618	0.192335
286	0.224839	0.225578	0.225356	0.225265	0.226117	0.226838	0.226393	0.227445	0.227425	0.227577		286	0.196004	0.195031	0.195001	0.194683	0.193616	0.1941	0.194252	0.192988	0.193771	0.193666
285.5	0.226318	0.227072	0.226145	0.226765	0.227386	0.227755	0.227462	0.228875	0.228557	0.228354		285.5	0.196484	0.196691	0.19602	0.195732	0.19492	0.194741	0.195704	0.194504	0.194397	0.194664
285	0.227645	0.228231	0.227501	0.227844	0.228336	0.228953	0.228427	0.229615	0.230017	0.229918		285	0.196757	0.198063	0.196935	0.196501	0.196254	0.196031	0.196616	0.195979	0.196023	0.196068
284.5	0.229172	0.229853	0.229029	0.22868	0.229541	0.230466	0.230722	0.231165	0.231859	0.231426		284.5	0.198632	0.199229	0.198095	0.19792	0.197219	0.197692	0.197952	0.197461	0.197378	0.197322
284	0.229976	0.230368	0.229704	0.229906	0.231403	0.231675	0.232184	0.232024	0.232727	0.232456		284	0.199118	0.199695	0.198828	0.198395	0.19806	0.198815	0.198507	0.19799	0.198533	0.198124
283.5	0.23053	0.231379	0.231116	0.231246	0.232376	0.232919	0.233007	0.233748	0.23373	0.23345		283.5	0.200694	0.200679	0.200196	0.199544	0.199616	0.199339	0.199665	0.198677	0.199651	0.199381
283	0.231137	0.231984	0.231678	0.231879	0.23296	0.233295	0.233044	0.233987	0.233906	0.234373		283	0.201392	0.200994	0.200812	0.200029	0.199571	0.199632	0.200491	0.199034	0.19997	0.200276
282.5	0.232256	0.232044	0.23193	0.231911	0.232732	0.233603	0.233225	0.233936	0.235171	0.234728		282.5	0.201065	0.200629	0.200463	0.200158	0.199597	0.19962	0.200248	0.19918	0.199878	0.200508
282	0.232539	0.232716	0.232231	0.232667	0.233299	0.234383	0.23388	0.23446	0.234984	0.234934		282	0.201756	0.201783	0.201112	0.200853	0.200245	0.200088	0.200517	0.200023	0.200302	0.200819
281.5	0.232979	0.233159	0.232649	0.232628	0.233926	0.234417	0.234463	0.235126	0.235364	0.235387		281.5	0.201902	0.202616	0.201939	0.201056	0.200614	0.200827	0.201053	0.200474	0.201199	0.2011
281	0.233391	0.233544	0.233474	0.233249	0.234066	0.235085	0.234755	0.235876	0.236163	0.235872		281	0.202216	0.202834	0.202414	0.201382	0.200962	0.201545	0.201217	0.200841	0.201355	0.201646
280.5	0.233993	0.234229	0.234256	0.234501	0.2351	0.235668	0.235341	0.236389	0.236515	0.2366		280.5	0.203373	0.203464	0.202881	0.202037	0.20188	0.20184	0.201796	0.201731	0.201798	0.20153
280	0.23449	0.234802	0.234385	0.234826	0.235743	0.236195	0.235756	0.236941	0.237273	0.237761		280	0.203234	0.203508	0.203094	0.202634	0.202444	0.202083	0.202715	0.202263	0.202199	0.201986
279.5	0.234638	0.234988	0.234485	0.234933	0.235492	0.236101	0.235955	0.23755	0.23714	0.237837		279.5	0.203661	0.20354	0.203229	0.202498	0.202801	0.202411	0.202978	0.202511	0.202426	0.202516
279	0.235545	0.235496	0.235376	0.235781	0.236178	0.236614	0.236701	0.238076	0.237452	0.238267		279	0.204177	0.204545	0.203781	0.203588	0.203114	0.202914	0.203289	0.203148	0.203044	0.202944
278.5	0.235214	0.235518	0.23534	0.236663	0.236493	0.237587	0.237255	0.23837	0.238055	0.238323		278.5	0.204527	0.204499	0.204077	0.203842	0.2037	0.203162	0.203475	0.202797	0.203224	0.202838
278	0.235947	0.235894	0.236053	0.237003	0.237693	0.238259	0.238128	0.238725	0.23836	0.238582		278	0.204933	0.205034	0.204417	0.204303	0.203968	0.203771	0.203938	0.203352	0.203977	0.203345
277.5	0.237025	0.237078	0.236735	0.237535	0.23877	0.239284	0.2393	0.239726	0.239409	0.239481		277.5	0.205943	0.206181	0.205195	0.205784	0.204842	0.204762	0.204651	0.204391	0.204909	0.203989
277	0.237998	0.237738	0.237385	0.23857	0.239328	0.239316	0.239734	0.240573	0.240515	0.240903		277	0.20639	0.207342	0.206427	0.206073	0.205385	0.205433	0.205693	0.20507	0.205433	0.204722
276.5	0.238792	0.238413	0.238028	0.239172	0.239312	0.239976	0.240339	0.241011	0.240556	0.241499		276.5	0.206935	0.207848	0.206874	0.206667	0.205499	0.206154	0.206374	0.205227	0.205718	0.205463
276	0.239112	0.238829	0.238683	0.238834	0.239585	0.240416	0.240516	0.240577	0.240837	0.241296		276	0.207221	0.207141	0.207196	0.206737	0.205833	0.205892	0.205836	0.205717	0.205514	0.205856
275.5	0.240187	0.239668	0.239886	0.239759	0.240667	0.241204	0.240653	0.241265	0.242267	0.242235		275.5	0.208174	0.207873	0.20807	0.207721	0.206736	0.206762	0.206618	0.206718	0.206311	0.206618
275	0.240625	0.240899	0.241004	0.240833	0.24129	0.24202	0.242027	0.242439	0.243343	0.243211		275	0.209477	0.209349	0.208846	0.208566	0.207719	0.208053	0.207724	0.20756	0.207941	0.207392
274.5	0.240767	0.241136	0.241581	0.241362	0.24187	0.242272	0.242582	0.242912	0.243643	0.243655		274.5	0.2096	0.209943	0.209334	0.208626	0.207891	0.208388	0.208032	0.207981	0.207881	0.207741
274	0.241387	0.241761	0.241679	0.241782	0.242804	0.243077	0.24348	0.243598	0.24396	0.243899		274	0.209859	0.210399	0.210155	0.209307	0.208569	0.208907	0.208788	0.208279	0.208577	0.207869
273.5	0.242464	0.242842	0.242593	0.243246	0.243919	0.244309	0.244142	0.24483	0.24472	0.244877		273.5	0.210804	0.210907	0.21075	0.210333	0.20943	0.209471	0.209576	0.208942	0.209199	0.209271
273	0.242474	0.243622	0.243253	0.243528	0.244459	0.244709	0.244288	0.245519	0.245488	0.245757		273	0.211413	0.211342	0.210411	0.211005	0.209772	0.20979	0.210207	0.209627	0.209631	0.209899
272.5	0.242967	0.243212	0.243312	0.243377	0.244494	0.244679	0.243946	0.244911	0.245409	0.245975		272.5	0.211463	0.211585	0.210996	0.210477	0.209898	0.210253	0.209781	0.210296	0.20975	0.210138
272	0.243971	0.243778	0.243972	0.244318	0.24502	0.245595	0.245299	0.245508	0.246571	0.246526		272	0.212229	0.2125	0.211885	0.211044	0.210574	0.211027	0.210733	0.211158	0.2102	0.210731
271.5	0.243418	0.243717	0.24371	0.244306	0.244764	0.24535	0.245363	0.245601	0.245992	0.24647		271.5	0.212275	0.2123	0.211595	0.211055	0.210771	0.210941	0.211142	0.210915	0.210184	0.210783
271	0.24368	0.244092	0.244049	0.24386	0.245136	0.245854	0.244904	0.246116	0.246084	0.246733		271	0.212735	0.212629	0.211987	0.211473	0.211784	0.211006	0.211114	0.210473	0.210249	0.210649
270.5	0.244342	0.244586	0.244432	0.244443	0.245984	0.246602	0.245669	0.24644	0.246933	0.247219		270.5	0.21338	0.212964	0.212611	0.211863	0.211911	0.211585	0.211945	0.211149	0.211265	0.210813
270	0.24441	0.244913	0.24445	0.244999	0.246193	0.246697	0.246311	0.246467	0.247094	0.246862		270	0.213305	0.213088	0.212428	0.211895	0.212201	0.211936	0.212089	0.211333	0.211375	0.2112
269.5	0.244606	0.245025	0.244794	0.245012	0.245822	0.246625	0.246357	0.246931	0.24691	0.247321		269.5	0.213102	0.213198	0.212775	0.212521	0.212367	0.212124	0.21198	0.21145	0.211447	0.211659
269	0.244424	0.245034	0.244508	0.244584	0.245197	0.246369	0.246343	0.246949	0.246603	0.247031		269	0.213333	0.212971	0.212734	0.21238	0.211974	0.211918	0.212291	0.211851	0.211049	0.211852
268.5	0.244658	0.244949	0.24464	0.244282	0.245368	0.245613	0.246243	0.246677	0.246924	0.246806		268.5	0.213466	0.212928	0.212303	0.212732	0.211894	0.21178	0.211783	0.211706	0.210815	0.211586
268	0.243935	0.244442	0.244205	0.24407	0.245598	0.245636	0.245955	0.246228	0.246513	0.246263		268	0.213396	0.212887	0.212126	0.212278	0.211238	0.211316	0.211609	0.211518	0.21098	0.211451
267.5	0.243488	0.244062	0.243764	0.244164	0.245057	0.2454	0.245726	0.245771	0.24622	0.246208		267.5	0.21318	0.212545	0.211904	0.211934	0.211485	0.211259	0.211537	0.211299	0.211022	0.211414
267	0.243742	0.24361	0.243907	0.244017	0.24455	0.245145	0.244716	0.2459	0.246114	0.246138		267	0.2124	0.212482	0.212146	0.211754	0.211162	0.211211	0.210989	0.211349	0.210686	0.211115
266.5	0.243323	0.243292	0.243326	0.243538	0.244624	0.245035	0.244448	0.245309	0.245629	0.24548		266.5	0.211985	0.212174	0.211834	0.211316	0.210854	0.210963	0.211294	0.210754	0.210423	0.210334
266	0.242659	0.242881	0.242739	0.243205	0.243954	0.24464	0.24435	0.244806	0.244915	0.244959		266	0.211968	0.212011	0.211523	0.211079	0.21029	0.210414	0.210787	0.210063	0.210335	0.210578
265.5	0.241991	0.242329	0.242289	0.242501	0.243168	0.244289	0.243744	0.244332	0.244308	0.244475		265.5	0.211413	0.211577	0.211345	0.210803	0.210143	0.209988	0.210241	0.21016	0.209874	0.209978
265	0.24121	0.241666	0.241386	0.241706	0.242317	0.243368	0.242956	0.243147	0.243882	0.243292		265	0.2107	0.210749	0.210317	0.210237	0.20919	0.209507	0.209504	0.20921	0.209092	0.208886
264.5	0.24061	0.240983	0.240707	0.241136	0.241917	0.24201	0.241898	0.24262	0.243143	0.242491		264.5	0.210388	0.210478	0.209284	0.209338	0.208735	0.208617	0.209074	0.208458	0.208405	0.208166
264	0.239667	0.240274	0.239582	0.240554	0.241491	0.241393	0.240589	0.241976	0.242103	0.24185		264	0.209937	0.209615	0.20894	0.208586	0.208229	0.207911	0.208481	0.207741	0.207646	0.207749
263.5	0.23903	0.239413	0.239233	0.239545	0.240431	0.240729	0.240484	0.241252	0.241337	0.241223		263.5	0.209344	0.20903	0.208451	0.207831	0.207338	0.207838	0.207677	0.207054	0.207075	0.20708
263	0.238768	0.238782	0.238649	0.238344	0.239512	0.23982	0.239824	0.24052	0.240527	0.240552		263	0.208436	0.208471	0.207919	0.207291	0.207083	0.207332	0.206994	0.206807	0.206838	0.206829
262.5	0.237826	0.237889	0.237869	0.23771	0.238369	0.238735	0.238804	0.239456	0.239481	0.239832		262.5	0.207297	0.207499	0.20652	0.206499	0.206369	0.205967	0.206017	0.206033	0.205555	0.205724
262	0.236373	0.236546	0.236307	0.236367	0.236977	0.237818	0.237773	0.237755	0.238225	0.23823		262	0.206231	0.206614	0.205577	0.205238	0.204809	0.205186	0.205192	0.20479	0.204639	0.204284
261.5	0.235373	0.235614	0.235598	0.235457	0.236209	0.237048	0.236748	0.237031	0.237534	0.237079		261.5	0.205814	0.206012	0.205253	0.204933	0.204004	0.204581	0.20431	0.204144	0.20387	0.204166
261	0.234578	0.235149	0.234863	0.2349	0.235569	0.236146	0.235986	0.236373	0.236998	0.236702		261	0.205484	0.205074	0.204378	0.204436	0.203629	0.203753	0.204001	0.203472	0.203337	0.2036
260.5	0.233305	0.234003	0.233603	0.23405	0.234438	0.235018	0.234629	0.235249	0.235592	0.235369		260.5	0.204423	0.203897	0.203622	0.202984	0.202146	0.202788	0.202763	0.202333	0.202042	0.202274
260	0.232849	0.233292	0.232767	0.233235	0.233831	0.234257	0.233923	0.234392	0.234923	0.234507		260	0.203445	0.203577	0.202963	0.202239	0.201719	0.202075	0.202152	0.201427	0.201408	0.201533
259.5	0.231926	0.232087	0.231914	0.231969	0.233152	0.233528	0.233269	0.233548	0.233792	0.233754		259.5	0.202898	0.202561	0.202043	0.201798	0.200925	0.201329	0.201313	0.200494	0.200872	0.200564
259	0.230572	0.230616	0.230837	0.230796	0.231468	0.232376	0.231815	0.232382	0.23235	0.23244		259	0.201748	0.200934	0.200963	0.200641	0.199884	0.199931	0.199813	0.199682	0.199451	0.199548
258.5	0.229805	0.229746	0.229847	0.2301	0.230632	0.231178	0.230949	0.231376	0.231375	0.231277		258.5	0.200842	0.200599	0.20005	0.19949	0.199064	0.19911	0.199233	0.198998	0.1986	0.198963
258	0.228586	0.228538	0.228462	0.229026	0.229412	0.229926	0.229946	0.230368	0.23033	0.230444		258	0.199811	0.199911	0.198921	0.1986	0.198089	0.198139	0.198163	0.197898	0.19779	0.197756
257.5	0.227534	0.227349	0.227162	0.22741	0.228228	0.228943	0.228582	0.228987	0.228933	0.229135		257.5	0.198509	0.198622	0.197579	0.197458	0.197007	0.196745	0.197156	0.196682	0.196474	0.196518
257	0.226319	0.226294	0.226058	0.226236	0.227023	0.227622	0.227456	0.227642	0.227817	0.22791		257	0.197548	0.197561	0.196786	0.196499	0.196	0.196172	0.196034	0.195453	0.195599	0.195507
256.5	0.225239	0.225325	0.225088	0.22517	0.225606	0.226353	0.226244	0.226492	0.226861	0.226738		256.5	0.196656	0.196625	0.195889	0.195403	0.19507	0.195346	0.195277	0.19444	0.194771	0.194763
256	0.224397	0.22487	0.224514	0.224521	0.22555	0.225624	0.225643	0.225778	0.226419	0.226173		256	0.195905	0.195713	0.195202	0.194641	0.194336	0.194716	0.194572	0.19426	0.194439	0.19435
255.5	0.223372	0.223914	0.223759	0.223665	0.224706	0.224728	0.224898	0.224821	0.225297	0.225245		255.5	0.195152	0.194578	0.194382	0.194059	0.193608	0.193594	0.193847	0.193403	0.19361	0.193299
255	0.222571	0.223001	0.222595	0.222599	0.223498	0.224131	0.224015	0.223808	0.224092	0.22412		255	0.194521	0.19385	0.193464	0.193253	0.192531	0.192819	0.192895	0.192834	0.192532	0.192315
254.5	0.221944	0.221848	0.221789	0.221893	0.22254	0.223009	0.223243	0.223383	0.223536	0.223568		254.5	0.193797	0.19338	0.19283	0.19246	0.19193	0.192052	0.19236	0.191966	0.191782	0.191318
254	0.221308	0.221431	0.22122	0.221362	0.222164	0.222641	0.222502	0.223053	0.222957	0.222833		254	0.193158	0.193146	0.192249	0.192029	0.191475	0.191582	0.191832	0.191121	0.191087	0.190913
253.5	0.220782	0.221202	0.220745	0.220842	0.22179	0.222082	0.222048	0.222586	0.222819	0.222559		253.5	0.192779	0.19275	0.191792	0.191625	0.191292	0.191359	0.191288	0.190797	0.190931	0.1907
253	0.22024	0.220382	0.219969	0.220261	0.22119	0.221645	0.22118	0.221911	0.222261	0.221638		253	0.192296	0.192308	0.191257	0.190943	0.190498	0.190502	0.190788	0.190249	0.190459	0.190131
252.5	0.219981	0.22007	0.21934	0.220071	0.220759	0.221351	0.220787	0.221029	0.221606	0.221352		252.5	0.191747	0.192037	0.190782	0.190327	0.190072	0.190267	0.190361	0.189623	0.189845	0.190107
252	0.219495	0.219793	0.218953	0.219652	0.220364	0.220817	0.22029	0.220345	0.221259	0.22108		252	0.191396	0.191413	0.190209	0.189911	0.189775	0.189945	0.189955	0.189526	0.189273	0.189711
251.5	0.218866	0.219706	0.218891	0.21911	0.22005	0.220616	0.220127	0.220254	0.220899	0.220749		251.5	0.191035	0.191152	0.189906	0.189602	0.189138	0.189758	0.189772	0.189306	0.188951	0.189306
251	0.218843	0.219472	0.219215	0.219017	0.219963	0.220426	0.220288	0.220637	0.220792	0.220902		251	0.191062	0.190651	0.190004	0.189994	0.188727	0.189503	0.189671	0.189061	0.189012	0.188962
250.5	0.218819	0.21927	0.219273	0.219177	0.219796	0.220135	0.220305	0.220819	0.22067	0.220903		250.5	0.190582	0.190364	0.189698	0.189635	0.188858	0.189056	0.189396	0.188587	0.188903	0.188756
250	0.218937	0.219561	0.218873	0.219405	0.21985	0.220374	0.220137	0.220637	0.220865	0.220501		250	0.190457	0.190563	0.189404	0.189489	0.188923	0.188749	0.189271	0.188776	0.188711	0.188917
										MAX:
										MIN:												MAX:
																						MIN:
