# Supplementary material for: Cryo-EM structure of a functional monomeric Photosystem I from Thermosynechococcus elongatus reveals red chlorophyll cluster
Source: Commun Biol. 2021 Mar 8;4:304. doi: 10.1038/s42003-021-01808-9 (PMC7940658; doi:10.1038/s42003-021-01808-9)
Supplement: Supplementary file 6 — Supplementary Data 2 [file 42003_2021_1808_MOESM6_ESM.xlsx]

## Sheet: PS1 Trimer 77k 1
Column1	Column2	Column2
TITLE	Trimer PSI	Monomer PSI
DATA TYPE
ORIGIN	JASCO	JASCO
OWNER
DATE	18/06/19	18/06/19
TIME	11:20:04	13:10:58
SPECTROMETER/DATA SYSTEM
RESOLUTION
DELTAX	1	1
XUNITS	NANOMETERS	NANOMETERS
YUNITS	INTENSITY	INTENSITY
FIRSTX	650	650
LASTX	780	780
NPOINTS	131	131
FIRSTY	182.077	175.187
MAXY	627.704	750.115
MINY	-6.93123	78.135
XYDATA
650	182.077	175.187
651	193.856	174.226
652	231.152	193.52
653	266.699	221.459
654	308.924	242.374
655	325.523	253.86
656	338.701	261.183
657	327.513	256.672
658	306.026	247.733
659	266.807	233.42
660	223.373	210.967
661	188.351	186.789
662	148.189	169.219
663	104.027	150.344
664	70.4768	137.746
665	49.2416	132.504
666	44.2718	125.496
667	39.7717	121.578
668	35.4148	123.274
669	25.4211	127.169
670	24.1534	125.422
671	24.2129	127.151
672	28.2687	129.628
673	31.8481	127.53
674	29.9879	127.479
675	33.7701	133.215
676	35.6717	134.956
677	41.9684	139.372
678	41.3235	147.75
679	36.7391	152.253
680	39.6254	159.237
681	48.0957	171.132
682	54.1447	187.124
683	51.6711	200.391
684	54.756	209.442
685	52.8301	215.861
686	52.5519	220.414
687	50.9602	222.189
688	55.0579	219.464
689	51.3074	218.335
690	48.4503	217.614
691	47.7713	212.72
692	43.117	206.338
693	36.4765	202.614
694	33.5716	198.197
695	30.7853	191.156
696	28.6889	183.062
697	20.9396	180.52
698	23.597	175.881
699	22.3401	170.331
700	19.022	171.407
701	20.7352	170.285
702	20.9464	170.701
703	25.8281	175.864
704	32.77	185.208
705	40.9122	201.395
706	48.4132	218.557
707	64.6647	239.895
708	78.034	270.203
709	97.0582	305.883
710	120.94	347.81
711	140.174	387.27
712	162.988	426.943
713	197.417	473.343
714	222.687	519.012
715	250.305	565.217
716	282.87	606.746
717	314.856	646.187
718	348.2	681.964
719	389.751	713.633
720	419.441	734.066
721	448.505	750.115
722	490.556	749.569
723	532.409	737.892
724	560.536	726.528
725	586.601	708.81
726	600.433	682.112
727	609.985	648.941
728	613.029	612.4
729	624.725	577.744
730	627.704	540.762
731	613.214	502.109
732	593.922	465.945
733	565.435	427.186
734	537.782	392.954
735	510.16	357.328
736	482.885	329.111
737	441.561	302.67
738	405.016	273.104
739	364.563	248.295
740	325.795	224.779
741	289.279	204.749
742	262.527	194.481
743	238.548	177.666
744	204.423	162.32
745	178.192	145.472
746	147.827	136.117
747	123.628	128.175
748	117.88	121.46
749	94.9238	113.232
750	68.2829	108.452
751	58.6255	107.597
752	51.5021	99.2966
753	43.0551	93.5573
754	36.4971	94.0638
755	28.5366	87.0962
756	16.647	82.2534
757	10.8456	78.9938
758	7.98539	78.1662
759	4.16073	78.135
760	6.90909	81.1284
761	0.74189	83.115
762	1.74496	83.1164
763	-1.7665	83.2569
764	-4.4462	85.6877
765	3.23498	83.5862
766	4.2371	81.1212
767	6.77955	83.9954
768	4.8754	79.7892
769	7.0837	79.3287
770	7.8186	80.8783
771	-6.93123	81.9557
772	-2.64762	82.1487
773	-3.5099	84.5667
774	-1.31897	86.4231
775	5.88687	88.5091
776	4.51781	89.9441
777	6.42382	89.0163
778	7.51157	90.625
779	-0.96463	90.2566
780	-4.61221	92.286

## Sheet: ps1 monomer 77k 1 2d
Column1	Spalte1
TITLE
DATA TYPE
ORIGIN
OWNER
DATE
TIME
SPECTROMETER/DATA SYSTEM
RESOLUTION
DELTAX
XUNITS
YUNITS
FIRSTX
LASTX
NPOINTS
FIRSTY
MAXY
MINY
XYDATA
650.0000
651.0000
652.0000
653.0000
654.0000
655.0000
656.0000
657.0000
658.0000
659.0000
660.0000
661.0000
662.0000
663.0000
664.0000
665.0000
666.0000
667.0000
668.0000
669.0000
670.0000
671.0000
672.0000
673.0000
674.0000
675.0000
676.0000
677.0000
678.0000
679.0000
680.0000
681.0000
682.0000
683.0000
684.0000
685.0000
686.0000
687.0000
688.0000
689.0000
690.0000
691.0000
692.0000
693.0000
694.0000
695.0000
696.0000
697.0000
698.0000
699.0000
700.0000
701.0000
702.0000
703.0000
704.0000
705.0000
706.0000
707.0000
708.0000
709.0000
710.0000
711.0000
712.0000
713.0000
714.0000
715.0000
716.0000
717.0000
718.0000
719.0000
720.0000
721.0000
722.0000
723.0000
724.0000
725.0000
726.0000
727.0000
728.0000
729.0000
730.0000
731.0000
732.0000
733.0000
734.0000
735.0000
736.0000
737.0000
738.0000
739.0000
740.0000
741.0000
742.0000
743.0000
744.0000
745.0000
746.0000
747.0000
748.0000
749.0000
750.0000
751.0000
752.0000
753.0000
754.0000
755.0000
756.0000
757.0000
758.0000
759.0000
760.0000
761.0000
762.0000
763.0000
764.0000
765.0000
766.0000
767.0000
768.0000
769.0000
770.0000
771.0000
772.0000
773.0000
774.0000
775.0000
776.0000
777.0000
778.0000
779.0000
780.0000
